# Supplementary material for: Human xenobiotic metabolism proteins have full-length and split homologs in the gut microbiome
Source: G3 (Bethesda). 2025 Jun 7;15(9):jkaf131. doi: 10.1093/g3journal/jkaf131 (PMC12547972; doi:10.1093/g3journal/jkaf131)
Supplement: jkaf131_Supplementary_Data [file jkaf131_supplementary_data.zip]

Archive with 10 entries (10 files):
- Supplemental_Material_Legends_G3-2024-405523.docx
- Table_S1_G3-2024-405523.csv
- Table_S2_G3-2024-405523.csv
- Table_S3_G3-2024-405523.csv
- Table_S4_G3-2024-405523.csv
- Table_S5_G3-2024-405523.csv
- Table_S6_G3-2024-405523.csv
- Table_S7_G3-2024-405523.csv
- Table_S8_G3-2024-405523.csv
- Table_S9_G3-2024-405523.csv
