# Supplementary material for: Human xenobiotic metabolism proteins have full-length and split homologs in the gut microbiome
Source: G3 (Bethesda). 2025 Jun 7;15(9):jkaf131. doi: 10.1093/g3journal/jkaf131 (PMC12547972; doi:10.1093/g3journal/jkaf131)
Supplement: jkaf131_Supplementary_Data [file jkaf131_supplementary_data.zip › Table_S1_G3-2024-405523.csv]

Entry	Entry Name	n_paramsets	median_nFull	median_nPart	found	p0.5_60	p0.5_70	p0.5_80	p0.67_60	p0.67_70	p0.67_80	p0.75_60	p0.75_70	p0.75_80
O14841	OPLA_HUMAN	9	7	57	TRUE	60	60	57	57	57	55	55	55	55
O43252	PAPS1_HUMAN	9	0	28	TRUE	25	28	30	25	28	30	25	29	30
O95340	PAPS2_HUMAN	6	0	29.5	TRUE	18	29	30	18	29	30	18	29	30
O95479	G6PE_HUMAN	6	7	39	TRUE	40	50	39	36	47	39	13	37	37
P11172	UMPS_HUMAN	9	0	18	TRUE	27	23	6	25	22	6	18	17	6
P11586	C1TC_HUMAN	6	0	63.5	TRUE	5	65	63	5	64	63	5	64	63
P22102	PUR2_HUMAN	9	0	206	TRUE	218	207	164	209	206	164	209	205	164
P22234	PUR6_HUMAN	9	0	143	TRUE	150	150	143	145	145	138	136	136	134
P24928	RPB1_HUMAN	3	0	6	FALSE	6	0	0	6	0	0	5	0	0
P27708	PYR1_HUMAN	9	0	116	TRUE	124	121	66	124	120	66	116	112	66
P31327	CPSM_HUMAN	3	8	301	FALSE	10	66	301	10	66	301	8	66	301
P47989	XDH_HUMAN	9	0	38	TRUE	59	56	44	41	38	30	36	33	27
P51659	DHB4_HUMAN	6	0	2	TRUE	5	1	0	3	1	0	3	1	0
P53396	ACLY_HUMAN	3	0	5	FALSE	5	0	0	5	0	0	5	0	0
P54886	P5CS_HUMAN	9	27	293	TRUE	347	346	343	294	293	290	195	194	191
Q02880	TOP2B_HUMAN	1	1	34	FALSE	34	0	0	0	0	0	0	0	0
Q06278	AOXA_HUMAN	9	3	41	TRUE	57	56	41	48	46	34	39	39	27
Q12882	DPYD_HUMAN	7	24	26	TRUE	28	27	7	27	26	7	21	21	7
Q6JQN1	ACD10_HUMAN	3	0	8	FALSE	8	0	0	8	0	0	11	0	0
Q6UB35	C1TM_HUMAN	6	2	47	TRUE	4	50	50	4	47	47	2	33	33
Q709F0	ACD11_HUMAN	9	0	13	TRUE	11	13	22	11	13	22	12	12	20
Q7Z3D6	GLUCM_HUMAN	9	0	3	TRUE	10	9	2	6	6	2	3	3	2
Q86Z14	KLOTB_HUMAN	9	0	12	TRUE	12	12	10	12	12	10	12	12	10
Q8IYQ7	THNS1_HUMAN	6	0	1	TRUE	0	1	1	0	1	1	0	1	1
Q9H9Y6	RPA2_HUMAN	8	2	5	TRUE	5	5	5	5	5	5	5	5	5
Q9NQX3	GEPH_HUMAN	6	3.5	32	TRUE	39	33	0	34	27	0	31	24	0
Q9NZB8	MOCS1_HUMAN	6	0	86.5	TRUE	97	79	0	94	76	0	94	76	0
Q9UEF7	KLOT_HUMAN	9	0	5	TRUE	5	5	4	5	5	4	5	5	4
Q9Y223	GLCNE_HUMAN	2	0	1	FALSE	1	1	0	0	0	0	0	0	0
