# Supplementary material for: Human xenobiotic metabolism proteins have full-length and split homologs in the gut microbiome
Source: G3 (Bethesda). 2025 Jun 7;15(9):jkaf131. doi: 10.1093/g3journal/jkaf131 (PMC12547972; doi:10.1093/g3journal/jkaf131)
Supplement: jkaf131_Supplementary_Data [file jkaf131_supplementary_data.zip › Table_S2_G3-2024-405523.csv]

Entry	Entry Name	n_paramsets	median_nFull	median_nPart	found	p0.5_60	p0.5_70	p0.5_80	p0.67_60	p0.67_70	p0.67_80	p0.75_60	p0.75_70	p0.75_80
Q9UG63	ABCF2_HUMAN	9	2071	6	TRUE	2078	2073	2005	2077	2071	2000	2075	2070	1997
Q8N4T8	CBR4_HUMAN	9	2059	2	TRUE	2072	2072	2058	2071	2071	2054	2059	2059	2051
Q969S9	RRF2M_HUMAN	9	2058	2	TRUE	2085	2062	2057	2083	2058	2053	2082	2056	2051
Q96RP9	EFGM_HUMAN	9	2058	3	TRUE	2089	2062	2058	2084	2057	2054	2082	2054	2051
Q5ST30	SYVM_HUMAN	9	2057	0	TRUE	2074	2058	1826	2072	2057	1826	2067	2051	1820
Q8N442	GUF1_HUMAN	9	2051	3	TRUE	2073	2063	2042	2072	2060	2040	2051	2048	2024
Q6UB28	MAP12_HUMAN	9	2046	0	TRUE	2083	2053	116	2075	2046	101	2060	2032	76
Q9BTZ2	DHRS4_HUMAN	9	2040	1	TRUE	2060	2040	2033	2058	2040	2033	2050	2038	2033
Q15031	SYLM_HUMAN	9	2036	2	TRUE	2054	2044	2009	2042	2039	2004	2036	2033	2002
Q9NTK5	OLA1_HUMAN	9	2035	1	TRUE	2051	2044	2035	2037	2034	2025	2035	2033	2025
P26639	SYTC_HUMAN	9	2034	1	TRUE	2042	2035	1682	2037	2034	1680	2035	2032	1677
P61011	SRP54_HUMAN	9	2034	6	TRUE	2045	2036	2030	2043	2034	2028	2036	2027	2022
Q9BW92	SYTM_HUMAN	9	2031	1	TRUE	2042	2036	1888	2037	2031	1886	2035	2029	1883
Q9NUQ8	ABCF3_HUMAN	9	2030	1	TRUE	2081	2032	60	2079	2030	38	2076	2029	24
O95455	TGDS_HUMAN	9	2029	2	TRUE	2045	2038	1939	2042	2035	1931	2029	2025	1924
Q92506	DHB8_HUMAN	9	2026	1	TRUE	2040	2030	2027	2027	2025	2023	2026	2025	2023
P11021	BIP_HUMAN	9	2018	3	TRUE	2026	2033	2023	2016	2018	2008	2020	2014	2008
Q2QD12	RPEL1_HUMAN	9	2018	2	TRUE	2030	2029	2021	2019	2018	2011	2010	2009	2002
Q96AT9	RPE_HUMAN	9	2018	2	TRUE	2030	2029	2020	2019	2018	2010	2011	2010	2002
Q9NRK6	ABCBA_HUMAN	9	2013	1	TRUE	2082	2017	865	2077	2013	859	2073	1989	858
P00558	PGK1_HUMAN	9	2004	5	TRUE	2059	2058	2055	2005	2004	2001	2001	2000	1997
P07205	PGK2_HUMAN	9	2004	5	TRUE	2059	2058	2055	2005	2004	2001	2001	2000	1997
Q6PI48	SYDM_HUMAN	9	1999	2	TRUE	2017	2015	2008	2001	1999	1993	1996	1994	1988
Q9UGM6	SYWM_HUMAN	9	1996	1	TRUE	2041	2025	2020	1998	1996	1992	1978	1977	1973
P54136	SYRC_HUMAN	9	1995	1	TRUE	2009	2005	1835	1999	1995	1828	1995	1993	1827
Q9BXR0	TGT_HUMAN	9	1995	1	TRUE	2007	2006	1995	1997	1995	1986	1963	1961	1958
O60884	DNJA2_HUMAN	9	1991	0	TRUE	2041	1994	1739	2002	1991	1736	1992	1988	1734
Q9NSE4	SYIM_HUMAN	9	1991	0	TRUE	2085	2079	1258	2083	2076	1258	1991	1984	1244
Q16774	KGUA_HUMAN	9	1990	1	TRUE	2014	2008	1996	1992	1990	1977	1965	1963	1952
Q9BSH4	TACO1_HUMAN	9	1985	1	TRUE	2053	2049	1138	1992	1987	1069	1985	1983	1069
Q8WVM0	TFB1M_HUMAN	9	1984	2	TRUE	2047	1990	1653	2036	1984	1644	2018	1974	1635
Q9Y2Z4	SYYM_HUMAN	9	1984	0	TRUE	2032	1997	1960	2017	1989	1951	1984	1981	1944
Q8N0Z8	PUSL1_HUMAN	9	1983	0	TRUE	2027	2020	1983	2010	2006	1970	1954	1953	1925
P10809	CH60_HUMAN	9	1982	2	TRUE	1979	1993	1987	1976	1985	1985	1974	1982	1980
Q96GW9	SYMM_HUMAN	9	1981	1	TRUE	2001	1998	1990	1983	1981	1974	1350	1350	1346
Q96I15	SCLY_HUMAN	9	1971	7	TRUE	2045	1979	1962	2033	1979	1962	1971	1964	1958
P60891	PRPS1_HUMAN	9	1967	1	TRUE	1995	1985	1967	1975	1973	1960	1932	1930	1928
Q9NPF4	OSGEP_HUMAN	9	1958	2	TRUE	2001	1995	1983	1966	1958	1947	1944	1943	1935
P11908	PRPS2_HUMAN	9	1954	1	TRUE	1994	1982	1954	1973	1970	1946	1924	1923	1920
Q14558	KPRA_HUMAN	9	1952	1	TRUE	1972	1965	1952	1957	1954	1944	1921	1919	1916
Q8TCS8	PNPT1_HUMAN	9	1950	0	TRUE	1965	1962	1956	1953	1950	1944	1942	1940	1934
P21108	PRPS3_HUMAN	9	1949	1	TRUE	1994	1979	1949	1970	1967	1940	1919	1917	1911
Q9H4B0	OSGL1_HUMAN	9	1948	2	TRUE	1997	1994	1501	1957	1954	1471	1948	1946	1467
A6NJ78	MET15_HUMAN	9	1947	0	TRUE	2040	1959	1947	2027	1947	1935	1990	1935	1925
Q15046	SYK_HUMAN	9	1947	4	TRUE	2028	2020	1947	1983	1976	1903	1902	1895	1821
Q5T160	SYRM_HUMAN	9	1941	2	TRUE	1984	1966	1697	1965	1957	1686	1941	1939	1681
Q14376	GALE_HUMAN	9	1939	1	TRUE	1919	1953	1992	1909	1939	1984	1908	1932	1980
Q9H903	MTD2L_HUMAN	9	1939	3	TRUE	2023	2015	1868	2007	1999	1861	1939	1937	1803
O75648	MTU1_HUMAN	9	1938	1	TRUE	1990	1979	1972	1945	1938	1930	1924	1921	1914
P13995	MTDC_HUMAN	9	1932	3	TRUE	2008	2009	1911	1994	1995	1910	1931	1932	1850
Q17R31	TATD3_HUMAN	9	1928	0	TRUE	2030	1977	1869	1969	1945	1862	1928	1919	1855
Q9NP78	ABCB9_HUMAN	9	1925	0	TRUE	2088	1930	178	2087	1925	169	2085	1915	169
O60256	KPRB_HUMAN	9	1923	1	TRUE	1949	1946	1923	1940	1937	1921	1896	1895	1887
P54819	KAD2_HUMAN	9	1920	0	TRUE	1919	2000	1760	1996	1996	1756	1920	1920	1755
P49590	SYHM_HUMAN	9	1916	2	TRUE	2052	1928	1781	2046	1916	1778	2032	1910	1774
P17735	ATTY_HUMAN	9	1913	1	TRUE	1963	1916	1716	1957	1913	1698	1933	1909	1683
P12081	HARS1_HUMAN	9	1912	1	TRUE	2052	1919	1783	2050	1912	1781	2022	1907	1776
Q9Y3B7	RM11_HUMAN	9	1909	0	TRUE	2018	1923	79	2004	1909	79	1999	1904	79
Q9BY49	PECR_HUMAN	9	1908	2	TRUE	1918	1909	1889	1917	1908	1888	1913	1908	1888
Q86Y79	PTH_HUMAN	9	1907	0	TRUE	2037	1963	768	2001	1931	760	1907	1874	749
P61604	CH10_HUMAN	9	1906	0	TRUE	1930	1929	1929	1907	1906	1905	1894	1893	1892
Q96SZ6	CK5P1_HUMAN	9	1904	2	TRUE	1949	1934	1742	1921	1904	1712	1913	1897	1706
O75570	RF1M_HUMAN	9	1900	0	TRUE	2062	1920	488	2051	1900	485	2029	1889	478
P06733	ENOA_HUMAN	9	1897	3	TRUE	1852	1910	1913	1876	1905	1909	1890	1893	1897
P60174	TPIS_HUMAN	9	1895	1	TRUE	1921	1915	1900	1902	1895	1880	1890	1886	1876
O94808	GFPT2_HUMAN	9	1894	6	TRUE	1904	1902	1900	1895	1893	1890	1894	1892	1890
Q8NBZ7	UXS1_HUMAN	9	1892	0	TRUE	2026	1899	201	2024	1892	139	2019	1888	127
Q8N142	PURA1_HUMAN	9	1887	1	TRUE	1901	1895	1888	1893	1887	1880	1876	1872	1865
Q05639	EF1A2_HUMAN	9	1886	0	TRUE	1983	1978	1615	1947	1945	1593	1886	1885	1520
P30520	PURA2_HUMAN	9	1885	1	TRUE	1904	1896	1885	1892	1888	1877	1879	1873	1862
Q9UIJ7	KAD3_HUMAN	9	1881	0	TRUE	1969	1967	1881	1966	1964	1876	1880	1878	1796
Q8WW22	DNJA4_HUMAN	9	1876	0	TRUE	2019	1879	1243	2016	1876	1242	1941	1837	1238
P62249	RS16_HUMAN	9	1875	0	TRUE	1888	1883	1883	1875	1875	1875	1765	1765	1765
Q9UGC7	RF1ML_HUMAN	9	1873	0	TRUE	2068	2002	513	2050	1992	508	1873	1851	495
Q96I59	SYNM_HUMAN	9	1872	1	TRUE	1968	1915	1902	1879	1872	1861	1834	1828	1825
P09104	ENOG_HUMAN	9	1870	2	TRUE	1707	1870	1913	1759	1870	1909	1823	1874	1897
Q9Y697	NFS1_HUMAN	9	1869	7	TRUE	1900	1878	1727	1892	1875	1718	1869	1866	1714
P17812	PYRG1_HUMAN	9	1862	2	TRUE	1866	1864	1861	1864	1862	1860	1862	1860	1858
Q9NRF8	PYRG2_HUMAN	9	1862	2	TRUE	1866	1865	1861	1864	1863	1860	1862	1861	1858
A2RTX5	SYTC2_HUMAN	9	1857	1	TRUE	2041	1859	51	2034	1857	51	2034	1857	51
P12268	IMDH2_HUMAN	9	1857	0	TRUE	1866	1862	1862	1861	1857	1857	1851	1847	1847
P62269	RS18_HUMAN	9	1857	0	TRUE	1880	1880	1874	1857	1857	1850	1813	1813	1809
Q16773	KAT1_HUMAN	9	1857	0	TRUE	1967	1915	1690	1916	1895	1679	1857	1854	1645
P20839	IMDH1_HUMAN	9	1855	0	TRUE	1867	1860	1859	1862	1855	1854	1854	1847	1846
P49915	GUAA_HUMAN	9	1855	3	TRUE	1876	1873	117	1869	1866	117	1855	1851	117
Q86XE5	HOGA1_HUMAN	9	1855	3	TRUE	1917	1856	1705	1906	1855	1705	1862	1845	1703
P14618	KPYM_HUMAN	9	1854	1	TRUE	1877	1861	1854	1872	1855	1847	1854	1842	1835
P30613	KPYR_HUMAN	9	1849	2	TRUE	1872	1863	1712	1862	1854	1688	1849	1845	1680
Q8N335	GPD1L_HUMAN	9	1847	2	TRUE	1880	1876	1834	1862	1858	1817	1847	1845	1810
Q9Y2Z2	MTO1_HUMAN	9	1846	1	TRUE	1856	1852	1846	1849	1846	1844	1848	1845	1844
P13929	ENOB_HUMAN	9	1845	3	TRUE	1760	1843	1913	1784	1845	1909	1815	1892	1897
P68104	EF1A1_HUMAN	9	1845	0	TRUE	1976	1949	1768	1937	1908	1724	1845	1845	1661
P49588	SYAC_HUMAN	9	1842	3	TRUE	1864	1856	1842	1856	1847	1839	1842	1835	1828
P00480	OTC_HUMAN	9	1840	2	TRUE	1861	1860	1793	1851	1851	1764	1840	1840	1757
P00568	KAD1_HUMAN	9	1837	0	TRUE	1917	1915	1775	1911	1909	1769	1837	1836	1766
P34896	GLYC_HUMAN	9	1837	7	TRUE	1879	1872	1837	1855	1849	1837	1831	1826	1816
P21695	GPDA_HUMAN	9	1836	0	TRUE	1883	1865	1801	1856	1849	1788	1836	1834	1785
Q96EY1	DNJA3_HUMAN	9	1834	1	TRUE	2046	1835	298	2045	1834	298	2045	1834	293
P34897	GLYM_HUMAN	9	1825	7	TRUE	1874	1868	1145	1849	1843	1132	1825	1819	1105
Q9BXD5	NPL_HUMAN	9	1823	1	TRUE	1901	1862	1624	1890	1859	1621	1823	1820	1607
Q5JTZ9	SYAM_HUMAN	9	1819	1	TRUE	1855	1832	1044	1831	1821	1041	1819	1809	1025
Q6YP21	KAT3_HUMAN	9	1810	1	TRUE	1937	1815	1564	1898	1810	1563	1815	1772	1557
Q02127	PYRD_HUMAN	9	1805	0	TRUE	1852	1842	833	1816	1805	805	1807	1795	800
Q5VTE0	EF1A3_HUMAN	9	1802	0	TRUE	1970	1920	1693	1931	1881	1645	1802	1802	1584
Q5JPH6	SYEM_HUMAN	9	1799	1	TRUE	2013	1813	1796	1910	1799	1786	1802	1795	1783
Q9NRG1	PRDC1_HUMAN	9	1798	0	TRUE	1840	1806	642	1831	1798	638	1823	1794	635
P62244	RS15A_HUMAN	9	1795	0	TRUE	1795	1795	1795	1795	1795	1795	1789	1789	1789
Q9BY32	ITPA_HUMAN	9	1795	0	TRUE	1863	1833	1819	1813	1795	1781	1785	1782	1775
P11142	HSP7C_HUMAN	9	1793	1	TRUE	1804	1813	1806	1793	1800	1792	1790	1787	1781
P29401	TKT_HUMAN	9	1790	423	TRUE	1883	1831	1712	1836	1823	1706	1790	1786	1702
P14868	SYDC_HUMAN	9	1789	1	TRUE	2061	1931	1919	1973	1789	1767	1667	1651	1624
P00492	HPRT_HUMAN	9	1788	0	TRUE	1836	1796	1378	1827	1788	1370	1809	1786	1366
O94903	PLPHP_HUMAN	9	1786	0	TRUE	1823	1800	1364	1809	1786	1351	1797	1783	1351
Q969Y2	GTPB3_HUMAN	9	1785	2	TRUE	1865	1849	1842	1796	1784	1780	1785	1780	1777
P98194	AT2C1_HUMAN	9	1779	13	TRUE	1886	1787	1686	1860	1779	1682	1793	1764	1677
P31689	DNJA1_HUMAN	9	1769	0	TRUE	2023	1771	1413	2020	1769	1411	1974	1759	1411
O75616	ERAL1_HUMAN	9	1763	0	TRUE	1909	1801	34	1872	1763	25	1859	1750	22
Q9NUT2	MITOS_HUMAN	9	1761	0	TRUE	2095	1765	173	2093	1761	166	2090	1704	165
O43776	SYNC_HUMAN	9	1759	0	TRUE	1807	1800	351	1779	1777	303	1759	1758	242
P32929	CGL_HUMAN	9	1757	6	TRUE	1770	1765	1751	1764	1761	1749	1757	1754	1747
Q5VV42	CDKAL_HUMAN	9	1744	0	TRUE	1945	1748	44	1939	1744	42	1886	1714	42
Q06203	PUR1_HUMAN	9	1737	0	TRUE	1819	1770	1677	1773	1756	1672	1737	1731	1665
Q53H96	P5CR3_HUMAN	9	1736	1	TRUE	1755	1752	1740	1737	1736	1726	1732	1731	1724
Q9UBS4	DJB11_HUMAN	9	1734	1	TRUE	1746	1738	1691	1743	1734	1688	1741	1733	1687
Q13268	DHRS2_HUMAN	9	1728	0	TRUE	1796	1729	1705	1788	1728	1703	1747	1724	1702
P27695	APEX1_HUMAN	9	1726	0	TRUE	1745	1747	1008	1732	1731	997	1726	1724	995
P17066	HSP76_HUMAN	9	1718	3	TRUE	1728	1731	1704	1719	1718	1695	1721	1716	1695
Q9UBQ7	GRHPR_HUMAN	9	1712	1	TRUE	1941	1907	1470	1826	1801	1317	1712	1710	1264
Q96C36	P5CR2_HUMAN	9	1708	0	TRUE	1751	1717	1680	1740	1708	1672	1716	1698	1665
Q8WVC6	DCAKD_HUMAN	9	1707	1	TRUE	1815	1722	1198	1798	1707	1191	1756	1686	1171
P49591	SYSC_HUMAN	9	1706	0	TRUE	1991	1722	1570	1967	1706	1565	1894	1698	1559
O60547	GMDS_HUMAN	9	1703	0	TRUE	1799	1721	1661	1759	1703	1643	1706	1691	1641
P20585	MSH3_HUMAN	9	1700	1	TRUE	1706	1700	2	1706	1700	2	1702	1698	2
P32322	P5CR1_HUMAN	9	1697	0	TRUE	1748	1706	1675	1737	1697	1667	1716	1690	1660
Q9GZT4	SRR_HUMAN	9	1695	0	TRUE	1838	1808	1690	1813	1780	1635	1695	1681	1505
P27144	KAD4_HUMAN	9	1691	0	TRUE	1705	1701	1691	1700	1696	1689	1617	1614	1608
Q9UJ83	HACL1_HUMAN	9	1689	7	TRUE	1704	1700	1689	1702	1699	1688	1687	1684	1677
Q9NP81	SYSM_HUMAN	9	1685	1	TRUE	2031	1699	979	2007	1685	973	1880	1674	970
P62829	RL23_HUMAN	9	1681	0	TRUE	1800	1742	424	1740	1681	359	1716	1664	357
Q08623	HDHD1_HUMAN	9	1678	0	TRUE	1711	1706	1652	1701	1698	1643	1678	1677	1621
Q6ZMR3	LDH6A_HUMAN	9	1676	3	TRUE	1698	1687	1666	1688	1680	1660	1676	1674	1658
O14556	G3PT_HUMAN	9	1673	1	TRUE	1672	1689	997	1673	1690	995	1675	1696	993
Q6ZS86	GLPK5_HUMAN	9	1673	3	TRUE	1681	1678	1673	1674	1673	1668	1674	1672	1667
P32189	GLPK_HUMAN	9	1672	5	TRUE	1687	1678	1473	1681	1672	1459	1678	1672	1457
Q9H2H8	PPIL3_HUMAN	9	1671	0	TRUE	1819	1821	1671	1708	1710	1578	1584	1584	1445
Q7Z4W1	DCXR_HUMAN	9	1669	1	TRUE	1697	1691	1664	1688	1686	1663	1669	1669	1660
Q9H477	RBSK_HUMAN	9	1669	3	TRUE	1763	1703	1590	1727	1675	1584	1669	1630	1570
P04406	G3P_HUMAN	9	1661	2	TRUE	1655	1662	1691	1654	1660	1691	1656	1661	1690
A1L0T0	HACL2_HUMAN	9	1659	1	TRUE	1693	1690	1446	1685	1682	1446	1659	1656	1434
Q14409	GLPK3_HUMAN	9	1659	5	TRUE	1671	1661	1446	1669	1659	1446	1666	1659	1443
P04181	OAT_HUMAN	9	1656	5	TRUE	1741	1685	1652	1706	1671	1635	1656	1654	1632
Q14410	GLPK2_HUMAN	9	1652	4	TRUE	1674	1658	1448	1668	1652	1437	1655	1650	1435
P10599	THIO_HUMAN	9	1651	0	TRUE	1956	1830	1376	1848	1773	1316	1651	1647	1274
Q8N5C6	SRBD1_HUMAN	9	1649	1	TRUE	1658	1652	34	1656	1649	34	1650	1646	34
Q9BUT1	DHRS6_HUMAN	9	1648	0	TRUE	1733	1699	1648	1710	1687	1639	1643	1639	1614
Q8IUZ5	AT2L2_HUMAN	9	1645	3	TRUE	1737	1695	1603	1695	1678	1593	1645	1644	1587
Q8TBG4	AT2L1_HUMAN	9	1645	2	TRUE	1726	1655	1458	1710	1645	1443	1670	1639	1440
Q9BYV1	AGT2_HUMAN	9	1644	3	TRUE	1729	1650	1451	1701	1644	1440	1665	1637	1439
Q8IWW8	HOT_HUMAN	9	1643	3	TRUE	1736	1649	1372	1717	1643	1365	1645	1630	1357
P36542	ATPG_HUMAN	9	1639	0	TRUE	1647	1640	1640	1639	1637	1637	1639	1637	1637
Q9NWU1	OXSM_HUMAN	9	1637	3	TRUE	1651	1649	1637	1640	1637	1629	1629	1627	1624
P00338	LDHA_HUMAN	9	1632	4	TRUE	1652	1636	1632	1645	1631	1626	1633	1629	1624
P0DMV8	HS71A_HUMAN	9	1625	1	TRUE	1664	1660	1633	1631	1625	1599	1622	1617	1593
Q9NUI1	DECR2_HUMAN	9	1615	0	TRUE	1641	1619	1603	1637	1615	1599	1618	1611	1595
P11926	DCOR_HUMAN	9	1612	0	TRUE	1631	1629	776	1621	1619	771	1612	1610	768
P14550	AK1A1_HUMAN	9	1612	4	TRUE	1630	1627	1618	1614	1612	1604	1611	1609	1603
P52758	RIDA_HUMAN	9	1612	0	TRUE	1624	1633	1612	1622	1626	1607	1606	1605	1587
Q96G03	PGM2_HUMAN	9	1604	5	TRUE	1685	1612	1583	1671	1604	1576	1631	1602	1574
Q9Y3C6	PPIL1_HUMAN	9	1604	0	TRUE	1816	1772	1604	1700	1652	1482	1543	1512	1356
Q7Z6V5	ADAT2_HUMAN	9	1603	0	TRUE	1757	1668	953	1693	1626	920	1603	1572	883
O60701	UGDH_HUMAN	9	1602	4	TRUE	1629	1627	1075	1625	1623	1066	1601	1602	1061
Q6PCE3	PGM2L_HUMAN	9	1602	3	TRUE	1691	1611	1592	1674	1602	1584	1646	1600	1582
P07864	LDHC_HUMAN	9	1596	4	TRUE	1623	1602	1596	1613	1596	1590	1585	1580	1576
P54687	BCAT1_HUMAN	9	1594	2	TRUE	1677	1646	1507	1668	1637	1500	1594	1565	1429
O60218	AK1BA_HUMAN	9	1592	3	TRUE	1614	1609	1604	1593	1592	1589	1584	1583	1581
Q8IVS2	FABD_HUMAN	9	1591	1	TRUE	1630	1595	561	1626	1591	560	1617	1581	551
P04424	ARLY_HUMAN	9	1588	1	TRUE	1659	1631	1538	1636	1621	1525	1588	1586	1515
P50213	IDH3A_HUMAN	9	1580	0	TRUE	1607	1599	1580	1586	1584	1568	1579	1576	1562
O43837	IDH3B_HUMAN	9	1575	0	TRUE	1595	1594	794	1584	1583	791	1575	1574	788
Q9Y5Y2	NUBP2_HUMAN	9	1567	0	TRUE	1868	1851	1820	1578	1567	1557	1412	1410	1403
O15382	BCAT2_HUMAN	9	1563	1	TRUE	1653	1637	1325	1579	1563	1316	1563	1547	1313
P24666	PPAC_HUMAN	9	1563	0	TRUE	1580	1579	1563	1564	1564	1551	1545	1545	1533
P00966	ASSY_HUMAN	9	1560	1	TRUE	1607	1606	1605	1560	1560	1559	1529	1527	1527
Q9BYZ2	LDH6B_HUMAN	9	1553	3	TRUE	1570	1559	1277	1563	1553	1275	1557	1553	1275
P51553	IDH3G_HUMAN	9	1552	0	TRUE	1599	1566	1262	1586	1562	1259	1552	1550	1218
Q14194	DPYL1_HUMAN	9	1544	0	TRUE	1611	1552	241	1605	1544	234	1582	1521	233
O75185	AT2C2_HUMAN	9	1542	5	TRUE	1733	1544	1356	1695	1542	1355	1559	1525	1355
P07195	LDHB_HUMAN	9	1538	4	TRUE	1577	1545	1540	1564	1538	1533	1536	1534	1530
Q9Y5P6	GMPPB_HUMAN	9	1538	0	TRUE	2022	1569	1505	2006	1538	1473	1974	1417	1341
Q9H0I9	TKTL2_HUMAN	9	1535	416	TRUE	1800	1657	1407	1666	1638	1393	1535	1525	1389
Q00796	DHSO_HUMAN	9	1531	5	TRUE	1565	1557	1531	1544	1541	1516	1530	1530	1512
P49914	MTHFS_HUMAN	9	1529	0	TRUE	1668	1653	1468	1619	1611	1431	1529	1526	1416
P61221	ABCE1_HUMAN	9	1529	0	TRUE	1691	1639	130	1659	1606	103	1529	1464	102
P07327	ADH1A_HUMAN	9	1528	0	TRUE	1591	1548	1528	1540	1538	1519	1524	1524	1516
P06576	ATPB_HUMAN	9	1513	0	TRUE	1855	1538	356	1813	1513	350	1513	1307	348
P80404	GABT_HUMAN	9	1506	0	TRUE	1551	1515	1428	1528	1507	1420	1506	1503	1417
Q9HA77	SYCM_HUMAN	9	1501	2	TRUE	1889	1506	1295	1874	1501	1290	1819	1497	1290
P49773	HINT1_HUMAN	9	1497	0	TRUE	1969	1985	1497	1902	1915	1468	1363	1367	1305
Q13303	KCAB2_HUMAN	9	1490	3	TRUE	1533	1529	1453	1516	1514	1444	1490	1488	1418
Q14195	DPYL3_HUMAN	9	1488	0	TRUE	1546	1496	315	1540	1488	315	1531	1479	315
Q9Y617	SERC_HUMAN	9	1488	2	TRUE	1511	1502	1488	1503	1495	1484	1480	1480	1475
Q04446	GLGB_HUMAN	9	1485	2	TRUE	1525	1515	1505	1494	1485	1475	1471	1467	1458
P00325	ADH1B_HUMAN	9	1478	1	TRUE	1553	1505	1478	1506	1498	1470	1470	1469	1464
P00326	ADH1G_HUMAN	9	1477	1	TRUE	1558	1504	1475	1502	1497	1470	1477	1476	1466
Q9H0R6	GATA_HUMAN	9	1475	3	TRUE	1504	1503	1498	1475	1475	1470	1466	1466	1462
P09622	DLDH_HUMAN	9	1474	1	TRUE	1767	1485	1434	1686	1474	1433	1562	1458	1430
Q9NQR4	NIT2_HUMAN	9	1472	0	TRUE	1511	1499	1472	1487	1483	1462	1460	1458	1456
Q99497	PARK7_HUMAN	9	1471	0	TRUE	1494	1485	1471	1478	1475	1462	1464	1463	1454
Q6P1N9	TATD1_HUMAN	9	1467	0	TRUE	1976	1484	1273	1923	1467	1265	1598	1441	1256
Q9UHI7	S23A1_HUMAN	9	1466	0	TRUE	1538	1487	439	1518	1466	432	1503	1460	432
Q9Y6E7	SIR4_HUMAN	9	1464	0	TRUE	1663	1472	1162	1644	1464	1153	1487	1362	1141
Q53FZ2	ACSM3_HUMAN	9	1461	3	TRUE	1582	1486	1433	1543	1461	1408	1470	1440	1380
O43448	KCAB3_HUMAN	9	1455	2	TRUE	1492	1466	540	1479	1455	539	1458	1435	536
Q9H4K7	MTG2_HUMAN	9	1453	0	TRUE	2020	1931	385	1887	1835	328	1453	1438	255
Q9NXA8	SIR5_HUMAN	9	1452	1	TRUE	1677	1469	892	1653	1452	885	1598	1434	864
Q96FL8	S47A1_HUMAN	9	1449	0	TRUE	1620	1456	124	1613	1449	124	1589	1431	123
Q6NUN0	ACSM5_HUMAN	9	1448	1	TRUE	1629	1476	1393	1600	1448	1371	1466	1422	1345
A4D1E9	GTPBA_HUMAN	9	1444	0	TRUE	1986	1853	1444	1645	1592	1364	1181	1160	1122
P21281	VATB2_HUMAN	9	1441	1	TRUE	1935	1592	1203	1837	1569	1201	1406	1441	1185
Q9BPX1	DHB14_HUMAN	9	1441	0	TRUE	1592	1508	1348	1557	1493	1330	1441	1422	1287
P51570	GALK1_HUMAN	9	1439	0	TRUE	1466	1456	1451	1444	1439	1434	1430	1426	1426
P00390	GSHR_HUMAN	9	1435	1	TRUE	1526	1436	1405	1492	1435	1405	1477	1427	1400
P38646	GRP75_HUMAN	9	1434	1	TRUE	953	1427	1798	1044	1434	1780	1233	1501	1790
P60866	RS20_HUMAN	9	1424	0	TRUE	1577	1573	1480	1428	1424	1331	1217	1217	1119
Q14722	KCAB1_HUMAN	9	1422	1	TRUE	1516	1430	41	1508	1422	39	1486	1400	36
Q96CM8	ACSF2_HUMAN	9	1418	6	TRUE	1507	1455	1406	1472	1418	1367	1440	1406	1356
Q86YJ6	THNS2_HUMAN	9	1410	1	TRUE	1493	1488	1472	1413	1410	1401	1404	1402	1395
P15313	VATB1_HUMAN	9	1409	0	TRUE	1942	1617	1112	1864	1588	1106	1382	1409	1075
P36871	PGM1_HUMAN	9	1404	0	TRUE	1831	1642	1160	1745	1572	1148	1404	1377	1128
Q93084	AT2A3_HUMAN	9	1404	7	TRUE	1414	1409	1393	1410	1405	1392	1404	1399	1387
P00374	DYR_HUMAN	9	1402	0	TRUE	1462	1453	1272	1438	1434	1267	1402	1398	1247
Q8N5Z0	AADAT_HUMAN	9	1402	3	TRUE	1720	1588	1384	1588	1501	1362	1402	1391	1306
Q86WA8	LONP2_HUMAN	9	1401	2	TRUE	1627	1412	1328	1474	1409	1327	1401	1389	1324
Q4G176	ACSF3_HUMAN	9	1400	2	TRUE	1672	1469	1394	1526	1401	1322	1400	1382	1314
Q00266	METK1_HUMAN	9	1399	1	TRUE	1225	1397	1762	1263	1399	1758	1335	1417	1768
Q8TD30	ALAT2_HUMAN	9	1398	1	TRUE	1806	1404	632	1789	1398	625	1723	1364	581
Q9NNW7	TRXR2_HUMAN	9	1396	1	TRUE	1431	1396	1372	1419	1396	1372	1397	1385	1363
P53384	NUBP1_HUMAN	9	1394	0	TRUE	1836	1803	921	1584	1569	890	1394	1379	746
P07741	APT_HUMAN	9	1392	0	TRUE	1458	1448	1431	1397	1392	1385	1363	1361	1359
P32320	CDD_HUMAN	9	1391	0	TRUE	1459	1416	1323	1435	1398	1305	1391	1373	1287
Q9BPU6	DPYL5_HUMAN	9	1390	1	TRUE	1454	1408	293	1438	1390	293	1418	1373	293
O15067	PUR4_HUMAN	9	1389	5	TRUE	1439	1407	1388	1420	1389	1370	1407	1378	1370
Q96DP5	FMT_HUMAN	9	1389	0	TRUE	1501	1395	59	1491	1389	53	1478	1384	50
C9JRZ8	AK1BF_HUMAN	9	1387	3	TRUE	1408	1401	1394	1392	1387	1383	1382	1380	1377
Q9Y303	NAGA_HUMAN	9	1386	2	TRUE	1414	1394	1375	1404	1386	1368	1394	1378	1362
Q9Y5R4	HEMK1_HUMAN	9	1369	0	TRUE	1883	1387	749	1851	1369	735	1647	1329	711
O75879	GATB_HUMAN	9	1357	0	TRUE	1393	1380	1377	1359	1352	1350	1357	1350	1348
Q14117	DPYS_HUMAN	9	1356	0	TRUE	1387	1379	1279	1380	1372	1270	1356	1354	1252
Q86X76	NIT1_HUMAN	9	1355	0	TRUE	1406	1366	1205	1381	1355	1190	1363	1351	1188
P16615	AT2A2_HUMAN	9	1353	6	TRUE	1364	1356	1263	1362	1354	1261	1353	1347	1256
P04818	TYSY_HUMAN	9	1351	0	TRUE	1403	1489	1406	1346	1376	1338	1340	1351	1333
P52895	AK1C2_HUMAN	9	1349	1	TRUE	1392	1373	1367	1356	1349	1345	1333	1329	1323
Q6XQN6	PNCB_HUMAN	9	1349	0	TRUE	1377	1364	1297	1369	1356	1290	1349	1337	1286
P24298	ALAT1_HUMAN	9	1346	1	TRUE	1569	1351	695	1551	1346	674	1396	1253	578
O14983	AT2A1_HUMAN	9	1345	6	TRUE	1357	1348	1329	1353	1346	1328	1345	1339	1322
Q96C23	GALM_HUMAN	9	1339	3	TRUE	1370	1349	1339	1360	1340	1331	1336	1335	1328
P51857	AK1D1_HUMAN	9	1334	0	TRUE	1364	1362	1347	1336	1334	1320	1322	1321	1308
Q04828	AK1C1_HUMAN	9	1334	0	TRUE	1376	1356	1342	1340	1334	1327	1311	1308	1301
Q6GMR7	FAAH2_HUMAN	9	1332	1	TRUE	1370	1358	1273	1343	1332	1251	1338	1327	1247
Q12931	TRAP1_HUMAN	9	1327	1	TRUE	1408	1332	1247	1391	1330	1246	1327	1317	1243
P31153	METK2_HUMAN	9	1323	1	TRUE	1190	1323	1738	1227	1323	1736	1271	1363	1742
O14977	AZIN1_HUMAN	9	1320	0	TRUE	1414	1383	438	1408	1378	432	1320	1317	431
P32119	PRDX2_HUMAN	9	1313	0	TRUE	1589	1322	1223	1578	1313	1213	1521	1273	1185
P08319	ADH4_HUMAN	9	1312	0	TRUE	1343	1336	1319	1310	1314	1305	1312	1311	1305
P06737	PYGL_HUMAN	9	1308	1	TRUE	1366	1331	1317	1312	1308	1304	1306	1302	1299
Q06830	PRDX1_HUMAN	9	1308	0	TRUE	1595	1317	1219	1580	1308	1209	1531	1282	1191
P11216	PYGB_HUMAN	9	1307	1	TRUE	1380	1328	1318	1312	1307	1304	1300	1301	1298
P11217	PYGM_HUMAN	9	1307	1	TRUE	1374	1336	1322	1316	1307	1304	1306	1301	1298
Q9HAV7	GRPE1_HUMAN	9	1306	0	TRUE	1912	1347	676	1681	1306	670	1322	1179	659
Q15029	U5S1_HUMAN	9	1303	0	TRUE	1305	1305	1253	1303	1303	1253	1303	1303	1253
Q8TBE9	NANP_HUMAN	9	1303	0	TRUE	1356	1339	1248	1326	1320	1230	1303	1301	1221
Q99714	HCD2_HUMAN	9	1302	0	TRUE	1374	1370	1302	1357	1354	1293	1290	1287	1264
P0CG22	DR4L1_HUMAN	9	1300	0	TRUE	1320	1302	1302	1318	1300	1300	1297	1296	1296
P30566	PUR8_HUMAN	9	1298	2	TRUE	1258	1298	1344	1233	1289	1331	1201	1340	1335
P51854	TKTL1_HUMAN	9	1293	393	TRUE	1729	1438	1203	1498	1422	1200	1293	1258	1164
O60762	DPM1_HUMAN	9	1291	0	TRUE	1711	1486	1412	1317	1291	1255	1048	1042	997
Q99832	TCPH_HUMAN	9	1288	0	TRUE	1300	1300	1299	1288	1288	1287	1282	1282	1281
Q5TDP6	LGSN_HUMAN	9	1287	0	TRUE	1379	1294	1143	1342	1287	1135	1336	1287	1135
P41252	SYIC_HUMAN	9	1281	1	TRUE	2075	1285	941	2030	1281	941	2028	1275	938
Q8TB37	NUBPL_HUMAN	9	1281	0	TRUE	1786	1673	725	1679	1573	703	1281	1177	463
Q6UWP2	DHR11_HUMAN	9	1276	0	TRUE	1473	1469	1242	1426	1425	1235	1276	1275	1227
Q9NZL9	MAT2B_HUMAN	9	1267	0	TRUE	1394	1340	1221	1319	1267	1142	1300	1261	1141
Q96C11	FGGY_HUMAN	9	1266	4	TRUE	1277	1273	1271	1268	1266	1264	1266	1264	1262
Q68CK6	ACS2B_HUMAN	9	1262	2	TRUE	1345	1281	1235	1318	1262	1217	1267	1241	1202
P25705	ATPA_HUMAN	9	1261	1	TRUE	1719	1112	1283	1694	1112	1261	1480	1126	1257
Q99798	ACON_HUMAN	9	1259	2	TRUE	1278	1272	1232	1257	1266	1224	1259	1260	1218
P62263	RS14_HUMAN	9	1253	0	TRUE	1837	1808	238	1581	1571	111	1253	1251	84
P07738	PMGE_HUMAN	9	1240	1	TRUE	1298	1295	1004	1275	1272	972	1240	1237	968
O95985	TOP3B_HUMAN	9	1236	0	TRUE	1888	1247	381	1799	1236	364	1705	1208	358
P47895	AL1A3_HUMAN	9	1232	4	TRUE	1298	1239	1194	1267	1232	1190	1234	1229	1188
Q9ULA0	DNPEP_HUMAN	9	1223	1	TRUE	1243	1242	1239	1224	1223	1220	1221	1221	1218
Q96A70	AZIN2_HUMAN	9	1219	0	TRUE	1264	1261	289	1256	1253	286	1219	1218	286
Q6IN84	MRM1_HUMAN	9	1213	0	TRUE	1871	1303	47	1753	1213	45	1681	1159	45
Q8TDQ7	GNPI2_HUMAN	9	1198	0	TRUE	1235	1202	1101	1232	1199	1098	1183	1198	1097
Q15274	NADC_HUMAN	9	1196	2	TRUE	1211	1203	1184	1203	1197	1180	1196	1192	1179
P21399	ACOHC_HUMAN	9	1194	2	TRUE	1241	1287	1148	1264	1268	1140	1194	1191	1135
Q9UQ10	DHDH_HUMAN	9	1188	3	TRUE	1485	1382	1145	1363	1328	1121	1188	1184	1068
Q86XF0	DYR2_HUMAN	9	1186	0	TRUE	1308	1280	1004	1258	1254	997	1186	1184	969
P42330	AK1C3_HUMAN	9	1185	0	TRUE	1227	1210	1187	1196	1185	1164	1174	1170	1151
P00491	PNPH_HUMAN	9	1183	2	TRUE	1302	1241	1192	1210	1183	1136	1179	1170	1130
P30084	ECHM_HUMAN	9	1182	0	TRUE	1223	1220	1182	1215	1211	1172	1172	1168	1161
Q06210	GFPT1_HUMAN	9	1179	4	TRUE	1883	1179	1179	1850	1169	1169	1186	1169	1169
P38919	IF4A3_HUMAN	9	1178	0	TRUE	1478	1473	1448	1180	1178	1108	839	838	827
Q9UNQ2	DIM1_HUMAN	9	1177	1	TRUE	1978	1181	576	1952	1177	573	1805	1163	563
P0C7M7	ACSM4_HUMAN	9	1175	1	TRUE	1305	1206	1170	1269	1175	1141	1189	1156	1121
P11177	ODPB_HUMAN	9	1173	1	TRUE	1439	1191	695	1402	1173	667	1212	1156	665
Q9BT17	MTG1_HUMAN	9	1168	0	TRUE	1324	1186	1117	1299	1168	1107	1219	1165	1105
P46926	GNPI1_HUMAN	9	1166	0	TRUE	1226	1169	1065	1222	1166	1062	1174	1160	1057
P48047	ATPO_HUMAN	9	1164	0	TRUE	1270	1261	557	1172	1164	474	1167	1160	472
Q86YB7	ECHD2_HUMAN	9	1164	0	TRUE	1207	1194	1164	1189	1176	1145	1150	1144	1136
P28332	ADH6_HUMAN	9	1162	0	TRUE	1268	1213	1158	1216	1204	1153	1162	1162	1145
Q96JD6	AKCL2_HUMAN	9	1162	0	TRUE	1175	1173	1172	1162	1162	1160	1142	1142	1139
P43004	EAA2_HUMAN	9	1159	1	TRUE	1172	1168	507	1163	1159	496	1160	1156	496
Q9BYD1	RM13_HUMAN	9	1157	0	TRUE	1997	1224	127	1882	1157	91	1669	1034	91
P31939	PUR9_HUMAN	9	1155	0	TRUE	1272	1176	436	1275	1155	432	1362	1151	432
P15259	PGAM2_HUMAN	9	1150	1	TRUE	1144	1223	1045	1156	1206	1027	1150	1238	1021
O95347	SMC2_HUMAN	9	1149	4	TRUE	1182	1150	1130	1162	1149	1129	1155	1147	1129
O75390	CISY_HUMAN	9	1148	0	TRUE	1316	1254	740	1276	1221	680	1148	1146	622
Q08AH3	ACS2A_HUMAN	9	1147	2	TRUE	1240	1163	1128	1217	1149	1114	1147	1125	1090
P50991	TCPD_HUMAN	9	1146	0	TRUE	1160	1152	1146	1147	1147	1141	1135	1135	1133
P30837	AL1B1_HUMAN	9	1145	6	TRUE	1157	1153	1137	1148	1145	1131	1146	1144	1131
P20132	SDHL_HUMAN	9	1139	0	TRUE	1429	1427	1378	1141	1139	1133	493	487	484
P40394	ADH7_HUMAN	9	1138	0	TRUE	1226	1168	1134	1177	1157	1129	1138	1137	1120
Q8IY49	PAQRA_HUMAN	9	1136	0	TRUE	1245	1174	1004	1216	1148	993	1136	1115	982
P14625	ENPL_HUMAN	9	1135	1	TRUE	1181	1137	873	1164	1135	873	1137	1129	873
Q16555	DPYL2_HUMAN	9	1126	0	TRUE	1188	1133	197	1182	1126	197	1162	1106	196
Q9UJZ1	STML2_HUMAN	9	1125	0	TRUE	1227	1207	300	1161	1145	296	1125	1119	277
P31040	SDHA_HUMAN	9	1117	0	TRUE	1387	1118	451	1382	1117	449	1319	1117	448
Q15546	PAQRB_HUMAN	9	1117	0	TRUE	1247	1148	1026	1214	1117	993	1138	1088	980
Q6P1L8	RM14_HUMAN	9	1117	0	TRUE	1203	1164	44	1158	1117	9	1158	1117	9
P07954	FUMH_HUMAN	9	1105	3	TRUE	1092	1109	1204	1081	1105	1200	1073	1102	1191
P16455	MGMT_HUMAN	9	1104	0	TRUE	1205	1167	455	1134	1104	427	1109	1088	425
O95749	GGPPS_HUMAN	9	1100	0	TRUE	1631	1355	669	1451	1248	615	1100	1020	599
P13804	ETFA_HUMAN	9	1098	0	TRUE	1196	1118	1093	1170	1104	1087	1098	1098	1083
P43003	EAA1_HUMAN	9	1097	1	TRUE	1125	1100	909	1122	1097	908	1112	1092	906
Q9Y4W6	AFG32_HUMAN	9	1094	0	TRUE	2029	1099	35	1961	1094	35	1703	1080	35
Q9HCC0	MCCB_HUMAN	9	1091	1	TRUE	1120	1096	1050	1113	1091	1044	1098	1082	1035
P29218	IMPA1_HUMAN	9	1089	0	TRUE	1169	1132	1030	1148	1119	1020	1089	1086	1014
Q01415	GALK2_HUMAN	9	1089	0	TRUE	1113	1112	1110	1090	1089	1087	1083	1082	1080
Q96GA7	SDSL_HUMAN	9	1087	0	TRUE	1331	1328	1319	1088	1087	1086	313	311	310
P16219	ACADS_HUMAN	9	1085	1	TRUE	1286	1239	1165	1111	1085	1058	1025	1024	999
P00352	AL1A1_HUMAN	9	1080	2	TRUE	1098	1091	1062	1083	1080	1055	1080	1078	1053
Q96DC8	ECHD3_HUMAN	9	1080	0	TRUE	1115	1100	796	1112	1099	793	1080	1071	767
P19971	TYPH_HUMAN	9	1079	4	TRUE	1147	1135	1113	1087	1079	1057	1071	1064	1042
P43007	SATT_HUMAN	9	1079	1	TRUE	1093	1088	250	1088	1083	250	1079	1075	250
O75953	DNJB5_HUMAN	9	1078	0	TRUE	1085	1083	1083	1079	1077	1077	1078	1076	1076
P50053	KHK_HUMAN	9	1078	0	TRUE	1096	1096	1078	1083	1083	1069	1039	1039	1037
P08238	HS90B_HUMAN	9	1076	1	TRUE	1371	1085	1035	1252	1076	1031	1105	1050	1029
P23919	KTHY_HUMAN	9	1074	0	TRUE	1360	1104	1064	1169	1087	1047	1074	1064	1034
O14732	IMPA2_HUMAN	9	1068	0	TRUE	1146	1101	806	1130	1091	802	1068	1059	793
O94788	AL1A2_HUMAN	9	1066	6	TRUE	1085	1078	1061	1076	1069	1054	1066	1064	1051
Q8WUS8	D42E1_HUMAN	9	1063	1	TRUE	1442	1069	898	1431	1063	891	1371	1060	891
Q9H227	GBA3_HUMAN	9	1063	3	TRUE	1078	1076	1073	1065	1063	1061	1062	1060	1058
P04179	SODM_HUMAN	9	1061	0	TRUE	1063	1071	1067	1061	1065	1061	1045	1047	1042
Q99685	MGLL_HUMAN	9	1061	0	TRUE	1188	1121	957	1154	1104	946	1061	1051	932
Q6UWM7	LCTL_HUMAN	9	1052	2	TRUE	1067	1064	1048	1055	1052	1036	1055	1052	1036
Q96GD0	PLPP_HUMAN	9	1051	0	TRUE	1096	1094	1090	1052	1051	1047	1021	1020	1018
Q9NY91	SC5A4_HUMAN	9	1048	0	TRUE	1312	1054	336	1303	1048	336	1278	1033	336
O95571	ETHE1_HUMAN	9	1046	0	TRUE	1722	1072	101	1706	1046	86	1691	1028	86
Q96LU5	IMP1L_HUMAN	9	1045	0	TRUE	1258	1100	643	1176	1051	621	1045	965	595
P0DMV9	HS71B_HUMAN	9	1040	0	TRUE	1100	1098	1044	1047	1040	984	1027	1020	979
Q13825	AUHM_HUMAN	9	1038	0	TRUE	1072	1056	12	1052	1045	12	1038	1032	12
Q9H777	RNZ1_HUMAN	9	1036	0	TRUE	1050	1048	1036	1043	1043	1032	1033	1033	1022
Q9UQ90	SPG7_HUMAN	9	1035	1	TRUE	1707	1046	24	1643	1035	24	1382	1024	24
Q9HA47	UCK1_HUMAN	9	1033	0	TRUE	1254	1166	57	1082	1066	51	1033	1021	42
O75600	KBL_HUMAN	9	1032	0	TRUE	1029	1073	1068	991	1039	1033	1021	1032	1024
P26440	IVD_HUMAN	9	1030	1	TRUE	1208	1182	1070	1048	1030	1007	981	980	958
P43005	EAA3_HUMAN	9	1026	1	TRUE	1059	1035	879	1051	1028	876	1026	1012	875
P43897	EFTS_HUMAN	9	1024	0	TRUE	1680	1271	965	1189	1163	965	1024	1021	964
P09110	THIK_HUMAN	9	1021	3	TRUE	1037	1031	1009	1024	1022	1008	1021	1021	1007
P15121	ALDR_HUMAN	9	1021	1	TRUE	1026	1026	1024	1021	1021	1019	1019	1019	1017
Q9H0S4	DDX47_HUMAN	9	1021	0	TRUE	1438	1428	1021	1276	1257	857	995	995	617
Q9H0R4	HDHD2_HUMAN	9	1019	0	TRUE	1084	1083	1076	1020	1019	1017	997	996	995
P11766	ADHX_HUMAN	9	1018	0	TRUE	1232	1092	1018	1116	1068	1010	1010	1010	1004
P30041	PRDX6_HUMAN	9	1017	0	TRUE	1240	1027	563	1201	1017	549	1051	945	520
P42765	THIM_HUMAN	9	1016	3	TRUE	1029	1024	1019	1017	1016	1011	1011	1010	1009
Q9NX46	ADPRS_HUMAN	9	1012	0	TRUE	1100	1096	1012	1028	1027	946	981	981	928
Q9NSD5	S6A13_HUMAN	9	1011	0	TRUE	1258	1012	473	1255	1011	471	1161	1003	471
Q9Y2T3	GUAD_HUMAN	9	1011	1	TRUE	1243	1207	923	1210	1194	916	1011	1007	897
P55084	ECHB_HUMAN	9	1009	2	TRUE	1013	1011	1005	1013	1011	1005	1009	1009	1003
Q6IA69	NADE_HUMAN	9	1008	0	TRUE	1052	1048	995	1035	1034	983	1008	1007	970
O75027	ABCB7_HUMAN	9	1006	0	TRUE	1478	1013	291	1443	1006	289	1357	965	289
P45954	ACDSB_HUMAN	9	1005	0	TRUE	1217	1201	1002	1036	1005	945	1017	992	934
Q07837	SLC31_HUMAN	9	1004	0	TRUE	1197	1019	2	1168	1004	2	1134	983	2
Q8NHP1	ARK74_HUMAN	9	1004	0	TRUE	1190	1075	1004	1056	1029	960	969	964	912
Q9BZX2	UCK2_HUMAN	9	1004	1	TRUE	1280	1252	708	1103	1095	693	1004	996	632
A6NDG6	PGP_HUMAN	9	1003	0	TRUE	1088	1087	955	1043	1043	942	1003	1003	913
P24752	THIL_HUMAN	9	1003	3	TRUE	1018	1012	998	1006	1004	998	1003	1001	995
P54652	HSP72_HUMAN	9	1003	1	TRUE	1027	1014	954	1017	1003	944	1011	992	942
Q9BWD1	THIC_HUMAN	9	999	3	TRUE	967	1006	1015	967	999	1007	987	999	1005
Q9UQE7	SMC3_HUMAN	9	995	4	TRUE	1031	1001	991	1006	998	989	995	995	988
P50993	AT1A2_HUMAN	9	994	1	TRUE	1158	1003	341	1122	994	339	1000	951	339
P13637	AT1A3_HUMAN	9	991	1	TRUE	1129	1016	336	1104	1009	331	991	951	331
Q9UDY4	DNJB4_HUMAN	9	984	0	TRUE	992	985	984	989	982	981	986	979	978
Q96GJ1	TRM2B_HUMAN	9	982	0	TRUE	1369	1279	982	1220	1145	878	800	788	699
Q08AH1	ACSM1_HUMAN	9	981	0	TRUE	1194	989	933	1163	981	929	1013	955	900
P21549	AGT1_HUMAN	9	973	0	TRUE	1052	1005	838	1024	993	828	973	973	825
P34931	HS71L_HUMAN	9	971	0	TRUE	1015	1005	911	1003	995	903	971	962	902
P38117	ETFB_HUMAN	9	970	0	TRUE	1133	1034	970	1007	1011	962	949	954	938
P05091	ALDH2_HUMAN	9	961	6	TRUE	976	967	952	967	961	948	963	959	947
Q9NQW7	XPP1_HUMAN	9	960	0	TRUE	971	964	958	966	960	954	964	958	953
O43895	XPP2_HUMAN	9	958	1	TRUE	969	961	956	965	958	954	962	956	953
P18669	PGAM1_HUMAN	9	958	1	TRUE	915	1043	975	950	1025	956	958	1000	953
Q96IJ6	GMPPA_HUMAN	9	956	0	TRUE	1062	1001	956	1030	989	950	933	890	855
Q9Y315	DEOC_HUMAN	9	948	0	TRUE	1283	972	159	1250	948	148	1190	889	145
P21589	5NTD_HUMAN	9	946	11	TRUE	1073	1052	946	982	967	877	835	831	751
Q9UGH3	S23A2_HUMAN	9	946	0	TRUE	1598	965	38	1592	946	38	1576	946	38
Q6IAN0	DRS7B_HUMAN	9	941	0	TRUE	1331	944	298	1305	941	298	1196	924	295
Q86VL8	S47A2_HUMAN	9	941	0	TRUE	1098	946	219	1054	941	219	1020	916	219
P05166	PCCB_HUMAN	9	936	2	TRUE	918	964	1049	899	936	1038	884	921	1042
Q9BRI3	ZNT2_HUMAN	9	936	0	TRUE	1422	1051	526	1178	966	526	936	805	512
Q04837	SSBP_HUMAN	9	924	0	TRUE	1776	1762	184	1367	1361	168	924	921	132
P22392	NDKB_HUMAN	9	923	0	TRUE	917	938	954	922	934	950	901	910	923
P38606	VATA_HUMAN	9	923	4	TRUE	934	930	923	926	921	914	923	915	909
P11310	ACADM_HUMAN	9	921	0	TRUE	993	981	940	925	920	898	921	920	898
P13716	HEM2_HUMAN	9	921	1	TRUE	929	928	928	922	921	920	879	878	877
P05023	AT1A1_HUMAN	9	919	1	TRUE	1110	989	268	1083	979	268	919	885	264
P30531	SC6A1_HUMAN	9	916	0	TRUE	1268	919	208	1254	916	202	1193	916	202
P15428	PGDH_HUMAN	9	915	0	TRUE	1258	1084	592	1200	1043	567	915	865	542
P48643	TCPE_HUMAN	9	914	0	TRUE	1199	996	889	993	991	882	914	914	878
Q9ULC5	ACSL5_HUMAN	9	913	0	TRUE	1053	946	678	1004	913	656	967	905	654
Q13630	FCL_HUMAN	9	912	0	TRUE	989	957	903	972	949	897	912	912	882
P15531	NDKA_HUMAN	9	911	0	TRUE	899	915	941	902	914	937	878	888	911
Q7LG56	RIR2B_HUMAN	9	910	0	TRUE	984	964	733	984	964	733	910	904	652
Q8N0Y7	PGAM4_HUMAN	9	909	1	TRUE	876	1015	909	870	998	890	953	989	887
Q16836	HCDH_HUMAN	9	908	1	TRUE	997	993	966	910	908	876	882	880	873
P49189	AL9A1_HUMAN	9	907	1	TRUE	961	938	895	955	936	893	907	903	892
P32321	DCTD_HUMAN	9	903	0	TRUE	1530	924	735	1357	903	734	1164	846	723
Q9H008	LHPP_HUMAN	9	902	0	TRUE	956	945	853	937	933	833	902	902	821
Q86WA6	BPHL_HUMAN	9	899	0	TRUE	954	917	782	932	899	774	912	883	768
P48448	AL3B2_HUMAN	9	896	0	TRUE	938	925	917	900	896	895	660	656	654
Q9NTM9	CUTC_HUMAN	9	896	0	TRUE	938	913	568	919	896	564	905	885	563
P55263	ADK_HUMAN	9	895	0	TRUE	1065	903	449	1047	895	447	950	881	438
P62917	RL8_HUMAN	9	895	0	TRUE	1991	1988	895	1388	1388	873	342	341	341
Q13126	MTAP_HUMAN	9	894	0	TRUE	1186	979	586	1021	954	583	894	883	579
P31937	3HIDH_HUMAN	9	891	1	TRUE	949	918	864	918	899	848	891	888	842
A0PJK1	SC5AA_HUMAN	9	887	0	TRUE	1041	896	524	1003	887	519	887	873	517
P58557	YBEY_HUMAN	9	884	0	TRUE	1652	927	414	1476	886	405	884	769	390
O60361	NDK8_HUMAN	9	883	0	TRUE	910	917	910	877	889	883	792	796	800
Q9BSE5	GDAH_HUMAN	9	882	1	TRUE	934	897	438	908	882	425	892	875	422
Q9UHI5	LAT2_HUMAN	9	878	2	TRUE	1210	892	605	1145	878	593	973	854	589
Q5HYK3	COQ5_HUMAN	9	875	0	TRUE	903	896	657	884	878	653	875	873	652
P02794	FRIH_HUMAN	9	874	0	TRUE	1027	938	570	978	891	544	874	858	536
Q96FN9	DTD2_HUMAN	9	873	0	TRUE	899	884	742	895	884	742	873	870	730
Q8TAA5	GRPE2_HUMAN	9	870	0	TRUE	1789	902	538	1518	870	535	1029	796	527
O75439	MPPB_HUMAN	9	866	2	TRUE	902	876	729	890	866	723	879	865	722
P08397	HEM3_HUMAN	9	864	0	TRUE	922	877	342	907	864	339	897	858	339
P48200	IREB2_HUMAN	9	863	1	TRUE	968	865	181	965	863	181	906	846	181
Q8NA29	NLS1_HUMAN	9	861	0	TRUE	914	874	743	883	861	733	867	858	732
Q13232	NDK3_HUMAN	9	860	0	TRUE	860	890	438	860	885	434	863	875	424
O15235	RT12_HUMAN	9	857	0	TRUE	1337	1229	239	1059	1057	221	857	854	55
Q9UKU7	ACAD8_HUMAN	9	854	0	TRUE	893	890	881	855	854	847	848	851	844
P30838	AL3A1_HUMAN	9	853	5	TRUE	934	909	838	905	893	824	853	849	822
Q6P587	FAHD1_HUMAN	9	850	0	TRUE	1008	1001	876	857	850	816	571	569	537
A6NFX1	MFS2B_HUMAN	9	846	0	TRUE	890	882	837	880	876	832	846	844	818
A6NEY8	PRXD1_HUMAN	9	842	1	TRUE	906	885	842	871	860	834	818	808	795
P49411	EFTU_HUMAN	9	842	0	TRUE	665	1008	1820	289	715	1735	505	842	1684
Q9BV23	ABHD6_HUMAN	9	837	0	TRUE	855	840	153	850	837	153	842	833	153
P23921	RIR1_HUMAN	9	836	0	TRUE	1240	1041	498	1135	1018	498	836	773	491
P48163	MAOX_HUMAN	9	832	0	TRUE	1381	841	405	1341	832	405	1240	818	394
P48728	GCST_HUMAN	9	830	0	TRUE	872	841	806	869	840	805	830	827	798
P53794	SC5A3_HUMAN	9	825	0	TRUE	1140	829	75	1137	825	75	1128	816	75
P17516	AK1C4_HUMAN	9	822	0	TRUE	895	859	822	839	835	799	795	792	756
P43353	AL3B1_HUMAN	9	816	5	TRUE	931	879	806	910	868	802	816	811	798
P48066	S6A11_HUMAN	9	814	0	TRUE	1022	818	98	1016	814	98	979	811	91
P51648	AL3A2_HUMAN	9	814	5	TRUE	889	825	812	874	821	808	814	812	806
P78540	ARGI2_HUMAN	9	813	1	TRUE	881	833	630	849	814	600	813	797	592
Q92536	YLAT2_HUMAN	9	811	1	TRUE	1187	824	602	1128	811	591	901	787	588
P31350	RIR2_HUMAN	9	808	0	TRUE	987	808	109	987	808	109	912	739	109
Q8IYS1	P20D2_HUMAN	9	808	5	TRUE	878	820	748	839	808	739	813	802	735
Q15738	NSDHL_HUMAN	9	806	0	TRUE	1336	809	786	1308	806	783	1192	779	755
Q5FVE4	ACBG2_HUMAN	9	802	0	TRUE	903	821	535	874	802	532	830	791	532
P33121	ACSL1_HUMAN	9	797	0	TRUE	985	820	584	936	797	579	908	785	578
Q9UJJ7	RUSD1_HUMAN	9	797	0	TRUE	1919	1489	58	1554	1378	57	797	524	19
Q9Y2S2	CRYL1_HUMAN	9	796	0	TRUE	901	810	197	882	796	191	805	746	190
Q03154	ACY1_HUMAN	9	793	0	TRUE	967	869	619	902	853	616	793	789	612
P25685	DNJB1_HUMAN	9	790	1	TRUE	794	792	791	792	790	789	786	785	784
Q04760	LGUL_HUMAN	9	790	0	TRUE	793	800	270	792	799	270	784	790	260
Q9HC36	MRM3_HUMAN	9	789	0	TRUE	1380	792	14	1370	789	14	1366	788	14
P00367	DHE3_HUMAN	9	785	0	TRUE	1744	797	68	1707	785	68	1665	768	68
Q9UKU0	ACSL6_HUMAN	9	785	0	TRUE	946	812	583	897	785	550	874	782	548
Q9UM01	YLAT1_HUMAN	9	785	1	TRUE	1130	792	520	1051	785	515	873	764	507
Q96T66	NMNA3_HUMAN	9	784	0	TRUE	802	800	792	786	784	778	762	762	758
Q86VQ6	TRXR3_HUMAN	9	783	1	TRUE	1384	783	2	1384	783	2	1372	769	2
P21953	ODBB_HUMAN	9	781	1	TRUE	1137	835	579	1109	781	515	1000	776	511
Q9NQH7	XPP3_HUMAN	9	780	0	TRUE	846	790	599	831	780	589	809	763	577
O43315	AQP9_HUMAN	9	777	0	TRUE	805	791	590	781	777	590	777	776	590
Q92482	AQP3_HUMAN	9	776	0	TRUE	805	791	732	794	790	732	776	776	718
P08243	ASNS_HUMAN	9	774	1	TRUE	1250	779	745	785	775	742	774	767	741
Q9NUB1	ACS2L_HUMAN	9	773	1	TRUE	806	796	390	782	773	386	773	764	383
P05089	ARGI1_HUMAN	9	769	1	TRUE	954	844	769	818	792	749	757	751	735
Q86WU2	LDHD_HUMAN	9	769	3	TRUE	1034	1030	1022	770	769	762	764	763	757
Q9GZV3	SC5A7_HUMAN	9	768	0	TRUE	907	769	88	896	768	88	844	765	85
Q8N1S5	S39AB_HUMAN	9	765	0	TRUE	779	775	765	777	773	763	761	757	746
P12955	PEPD_HUMAN	9	764	0	TRUE	1291	786	652	1038	764	637	828	752	636
O14531	DPYL4_HUMAN	9	762	0	TRUE	842	770	125	833	762	125	824	754	124
Q9Y5K8	VATD_HUMAN	9	760	0	TRUE	767	766	726	761	760	721	761	760	721
P30793	GCH1_HUMAN	9	759	1	TRUE	1028	760	45	1026	754	38	1038	759	38
P48065	S6A12_HUMAN	9	758	0	TRUE	1071	764	152	1064	758	146	1003	754	145
Q8TE54	S26A7_HUMAN	9	753	0	TRUE	837	767	444	823	758	442	753	729	413
O00746	NDKM_HUMAN	9	752	0	TRUE	956	756	11	954	752	10	941	742	9
P82251	BAT1_HUMAN	9	750	0	TRUE	965	806	665	892	797	654	750	736	644
Q96GR2	ACBG1_HUMAN	9	748	0	TRUE	1011	769	551	977	748	549	946	744	549
Q10713	MPPA_HUMAN	9	745	0	TRUE	771	750	405	764	745	401	760	745	401
Q08257	QOR_HUMAN	9	744	1	TRUE	864	791	702	826	788	700	744	735	700
Q8IWU4	ZNT8_HUMAN	9	743	1	TRUE	1232	1048	379	1058	973	377	743	686	342
Q13867	BLMH_HUMAN	9	742	1	TRUE	747	746	742	744	743	739	738	737	733
P49448	DHE4_HUMAN	9	737	0	TRUE	1736	744	84	1701	737	84	1627	725	84
Q16881	TRXR1_HUMAN	9	736	1	TRUE	1381	740	14	1378	736	14	1368	730	13
Q5TA45	INT11_HUMAN	9	734	0	TRUE	820	746	110	794	735	109	734	682	107
Q96QU6	1A1L1_HUMAN	9	734	0	TRUE	1340	743	95	1317	734	95	1190	697	95
P04183	KITH_HUMAN	9	732	0	TRUE	767	741	49	759	733	44	732	707	35
Q68D91	MBLC2_HUMAN	9	731	0	TRUE	1056	821	396	936	731	387	744	668	374
P06744	G6PI_HUMAN	9	729	0	TRUE	1607	738	461	1593	728	455	1540	729	455
Q96PS8	AQP10_HUMAN	9	727	0	TRUE	746	727	369	732	727	369	728	727	369
P46199	IF2M_HUMAN	9	724	1	TRUE	1990	1988	812	742	724	450	461	438	279
P36969	GPX4_HUMAN	9	721	0	TRUE	736	722	44	735	721	44	723	712	44
Q53FA7	QORX_HUMAN	9	721	1	TRUE	798	738	705	768	733	701	721	715	701
Q96SL4	GPX7_HUMAN	9	721	0	TRUE	738	732	530	734	731	529	721	719	527
Q9BV20	MTNA_HUMAN	9	720	2	TRUE	729	729	729	720	720	720	719	719	719
P11182	ODB2_HUMAN	9	713	2	TRUE	760	719	713	742	708	705	738	700	698
Q9NR45	SIAS_HUMAN	9	712	0	TRUE	731	728	644	722	721	640	712	712	637
P37287	PIGA_HUMAN	9	711	0	TRUE	1301	726	7	1285	711	5	1213	710	5
P31930	QCR1_HUMAN	9	710	0	TRUE	783	713	611	771	710	608	724	705	605
Q8N9F7	GDPD1_HUMAN	9	701	0	TRUE	726	721	709	704	701	696	691	689	684
O00330	ODPX_HUMAN	9	699	1	TRUE	736	699	699	716	687	687	712	679	679
Q8N465	D2HDH_HUMAN	9	699	2	TRUE	794	789	604	702	699	536	699	696	536
P08236	BGLR_HUMAN	9	694	1	TRUE	940	864	694	806	745	624	642	630	543
Q5JRX3	PREP_HUMAN	9	686	0	TRUE	719	709	706	693	686	683	681	680	678
Q96F10	SAT2_HUMAN	9	685	0	TRUE	764	716	671	734	704	660	685	677	643
A2VDF0	FUCM_HUMAN	9	683	0	TRUE	675	691	686	679	691	686	682	683	683
Q9Y3I0	RTCB_HUMAN	9	683	0	TRUE	713	712	577	708	707	575	683	682	533
Q9UHQ1	NARF_HUMAN	9	680	0	TRUE	1175	1166	998	684	680	626	263	246	163
Q03519	TAP2_HUMAN	9	676	0	TRUE	1012	687	103	987	676	96	960	658	89
Q9H1K1	ISCU_HUMAN	9	676	0	TRUE	691	774	72	668	696	36	676	690	22
Q14240	IF4A2_HUMAN	9	675	0	TRUE	920	904	750	680	675	582	311	305	284
Q9H6Q4	CIAO3_HUMAN	9	674	0	TRUE	1175	1171	1062	681	674	624	344	326	276
Q96PE7	MCEE_HUMAN	9	673	0	TRUE	737	678	29	717	673	26	709	670	26
P19623	SPEE_HUMAN	9	670	0	TRUE	690	683	677	679	669	666	670	667	665
Q9UHK6	AMACR_HUMAN	9	667	0	TRUE	682	674	666	673	669	663	667	666	660
P04066	FUCO_HUMAN	9	665	0	TRUE	742	684	571	714	666	558	665	644	554
O75955	FLOT1_HUMAN	9	664	1	TRUE	703	697	664	673	673	656	640	640	638
P60842	IF4A1_HUMAN	9	663	0	TRUE	910	900	786	667	663	591	365	360	342
Q9HAC7	SUCHY_HUMAN	9	663	0	TRUE	685	668	650	669	663	645	667	661	643
A6NKP2	D42E2_HUMAN	9	662	0	TRUE	1073	667	231	1069	662	223	1015	636	196
Q96NU7	HUTI_HUMAN	9	662	1	TRUE	675	666	597	671	666	597	662	657	595
Q9BXU8	FHL17_HUMAN	9	661	0	TRUE	781	716	505	726	672	493	661	651	471
P11413	G6PD_HUMAN	9	654	0	TRUE	663	662	660	654	653	651	654	653	651
Q6DHV7	ADAL_HUMAN	9	653	0	TRUE	675	669	655	655	653	637	638	637	634
Q9H2A2	AL8A1_HUMAN	9	652	1	TRUE	680	665	663	652	651	649	652	651	649
P0DPD6	ECE2_HUMAN	9	650	1	TRUE	730	713	445	666	650	433	650	640	431
Q9UPY5	XCT_HUMAN	9	650	0	TRUE	999	664	386	916	651	379	650	608	371
P49281	NRAM2_HUMAN	9	647	0	TRUE	671	648	43	667	647	43	660	647	43
Q8NFU3	TSTD1_HUMAN	9	647	0	TRUE	835	828	667	647	647	564	499	499	478
Q9UKK9	NUDT5_HUMAN	9	646	0	TRUE	837	675	249	776	657	249	646	599	230
O43766	LIAS_HUMAN	9	644	0	TRUE	664	661	30	654	651	28	644	644	26
Q9NXJ5	PGPI_HUMAN	9	644	0	TRUE	672	671	348	667	666	344	644	643	341
Q99726	ZNT3_HUMAN	9	643	1	TRUE	795	656	292	693	643	292	657	622	290
Q96CM3	RUSD4_HUMAN	9	641	0	TRUE	1426	725	51	1191	698	50	641	501	50
P00813	ADA_HUMAN	9	640	0	TRUE	663	663	637	644	644	636	640	640	632
Q8IUS5	EPHX4_HUMAN	9	638	0	TRUE	693	652	60	681	638	60	664	630	60
P22695	QCR2_HUMAN	9	634	0	TRUE	638	637	598	636	636	597	634	634	595
Q8N0X4	CLYBL_HUMAN	9	633	0	TRUE	646	641	633	641	636	628	633	633	625
Q6UWY0	ARSK_HUMAN	9	628	0	TRUE	691	643	382	675	638	380	628	619	364
Q9BTY2	FUCO2_HUMAN	9	627	0	TRUE	736	661	505	704	643	499	627	603	491
P23368	MAOM_HUMAN	9	626	1	TRUE	1328	626	393	1292	626	393	1185	617	390
P49903	SPS1_HUMAN	9	626	0	TRUE	793	632	431	770	626	425	724	613	425
P36776	LONM_HUMAN	9	625	0	TRUE	1618	625	466	1611	625	466	1427	622	466
P42892	ECE1_HUMAN	9	625	1	TRUE	670	628	604	647	625	601	628	615	593
P06132	DCUP_HUMAN	9	624	0	TRUE	658	631	499	639	629	497	624	622	495
Q8NDV3	SMC1B_HUMAN	9	624	4	TRUE	657	624	615	639	624	615	625	620	615
O15527	OGG1_HUMAN	9	622	0	TRUE	733	626	467	720	622	462	699	617	461
Q8NBQ5	DHB11_HUMAN	9	620	0	TRUE	914	620	354	862	620	354	713	613	352
O15457	MSH4_HUMAN	9	619	1	TRUE	1603	781	50	1088	777	50	619	583	45
P03886	NU1M_HUMAN	9	619	0	TRUE	743	693	673	642	619	603	562	561	558
P49279	NRAM1_HUMAN	9	619	0	TRUE	677	622	154	673	619	154	639	615	154
Q8WWH5	TRUB1_HUMAN	9	619	0	TRUE	1884	630	21	1561	619	21	939	527	21
O00764	PDXK_HUMAN	9	618	0	TRUE	928	702	352	818	684	349	618	615	348
O00341	EAA5_HUMAN	9	616	0	TRUE	619	616	449	619	616	448	619	616	448
P30536	TSPO_HUMAN	9	615	0	TRUE	696	675	383	667	649	360	615	610	351
Q15758	AAAT_HUMAN	9	615	0	TRUE	787	618	9	770	615	9	736	608	9
O43826	G6PT1_HUMAN	9	614	0	TRUE	731	648	614	657	637	602	608	608	587
P15289	ARSA_HUMAN	9	612	1	TRUE	666	641	581	640	621	572	612	603	567
Q9HC24	LFG4_HUMAN	9	607	0	TRUE	688	609	582	666	607	580	607	597	572
Q14254	FLOT2_HUMAN	9	603	1	TRUE	682	680	603	655	653	597	589	587	584
P26196	DDX6_HUMAN	9	600	0	TRUE	997	939	31	844	782	22	600	579	3
P23634	AT2B4_HUMAN	9	598	1	TRUE	616	604	54	610	598	54	605	595	54
Q5RIA9	ZNG1E_HUMAN	9	597	0	TRUE	632	614	597	613	599	582	589	581	570
Q5JTY5	ZNG1C_HUMAN	9	596	0	TRUE	628	613	596	610	598	581	588	580	569
P52209	6PGD_HUMAN	9	593	0	TRUE	515	579	645	588	580	640	610	593	641
Q96GX9	MTNB_HUMAN	9	592	0	TRUE	834	722	427	754	703	418	592	591	400
Q6GTS8	P20D1_HUMAN	9	591	0	TRUE	664	615	425	634	591	387	592	575	381
Q92526	TCPW_HUMAN	9	591	0	TRUE	669	669	591	658	658	582	587	587	582
Q99536	VAT1_HUMAN	9	591	0	TRUE	626	592	167	624	591	167	606	590	167
P49821	NDUV1_HUMAN	9	590	0	TRUE	1151	1113	1057	599	590	558	364	351	327
Q9BYT8	NEUL_HUMAN	9	590	0	TRUE	632	604	583	601	599	578	590	589	542
P13866	SC5A1_HUMAN	9	589	0	TRUE	1171	591	265	1163	589	265	1125	583	265
P11166	GTR1_HUMAN	9	588	1	TRUE	615	598	585	600	595	582	588	586	576
P11169	GTR3_HUMAN	9	588	0	TRUE	609	600	586	596	594	584	588	586	577
P52888	THOP1_HUMAN	9	587	0	TRUE	634	604	585	606	601	583	587	585	569
Q03393	PTPS_HUMAN	9	586	0	TRUE	725	614	559	611	586	552	588	573	541
Q16798	MAON_HUMAN	9	585	1	TRUE	1055	588	379	1045	585	379	989	579	376
P21673	SAT1_HUMAN	9	583	0	TRUE	624	607	558	610	598	548	583	579	527
P36639	8ODP_HUMAN	9	583	0	TRUE	841	703	454	752	654	430	583	549	399
P30039	PBLD_HUMAN	9	582	0	TRUE	586	585	583	583	582	580	579	577	576
Q9UIF7	MUTYH_HUMAN	9	582	0	TRUE	1061	603	2	1017	582	2	1001	580	2
Q9UHN1	DPOG2_HUMAN	9	581	0	TRUE	1182	582	168	594	581	168	581	576	162
O95154	ARK73_HUMAN	9	580	0	TRUE	1057	707	580	678	648	562	567	557	525
Q86WA9	S2611_HUMAN	9	580	1	TRUE	677	631	567	657	628	564	580	571	556
Q96KP4	CNDP2_HUMAN	9	580	1	TRUE	657	606	550	630	600	544	580	576	540
O43865	SAHH2_HUMAN	9	579	1	TRUE	603	587	224	598	582	222	579	565	214
Q9Y5Z9	UBIA1_HUMAN	9	579	0	TRUE	715	582	481	702	579	479	599	571	479
Q99707	METH_HUMAN	9	578	5	TRUE	1048	578	431	1065	578	431	1165	582	428
Q86YT5	S13A5_HUMAN	9	570	1	TRUE	589	588	570	587	587	569	548	548	544
Q9H6R3	ACSS3_HUMAN	9	569	1	TRUE	600	585	336	584	569	331	578	565	329
Q16720	AT2B3_HUMAN	9	568	1	TRUE	579	577	268	573	571	268	568	566	266
Q5T2R2	DPS1_HUMAN	9	568	0	TRUE	980	623	8	913	568	8	899	568	8
Q8TED1	GPX8_HUMAN	9	568	0	TRUE	701	569	22	699	568	22	689	565	22
Q96GK7	FAH2A_HUMAN	9	565	0	TRUE	834	570	255	821	565	254	771	535	254
O95620	DUS4L_HUMAN	9	564	0	TRUE	2030	1131	449	1622	1043	435	564	558	426
Q8NFV4	ABHDB_HUMAN	9	564	0	TRUE	608	564	218	598	564	217	565	547	210
Q9BRT8	ZNG1A_HUMAN	9	564	0	TRUE	603	580	543	591	574	539	564	556	530
Q6P2I3	FAH2B_HUMAN	9	563	0	TRUE	842	574	257	828	563	256	774	537	256
P21912	SDHB_HUMAN	9	562	0	TRUE	746	586	507	636	583	504	562	544	465
Q9HCJ6	VAT1L_HUMAN	9	562	0	TRUE	587	563	358	586	562	358	583	560	358
O43488	ARK72_HUMAN	9	559	0	TRUE	869	670	184	701	592	181	559	549	181
P23284	PPIB_HUMAN	9	558	0	TRUE	1192	602	329	1108	558	316	997	469	271
Q8IUF1	ZNG1B_HUMAN	9	557	0	TRUE	593	574	542	580	567	538	557	549	529
P55064	AQP5_HUMAN	9	553	0	TRUE	576	562	346	565	558	345	553	546	341
Q13011	ECH1_HUMAN	9	553	0	TRUE	872	553	183	848	553	183	678	547	183
Q01959	SC6A3_HUMAN	9	550	0	TRUE	890	552	96	886	550	92	851	550	92
O00748	EST2_HUMAN	9	549	0	TRUE	568	564	554	552	549	542	547	544	537
P23396	RS3_HUMAN	9	549	0	TRUE	912	704	254	782	668	245	549	520	210
P41181	AQP2_HUMAN	9	548	0	TRUE	571	565	116	563	560	116	548	546	112
Q96KN2	CNDP1_HUMAN	9	547	0	TRUE	647	622	401	630	615	399	547	545	398
P04040	CATA_HUMAN	9	543	1	TRUE	605	614	574	523	543	549	534	535	540
P23975	SC6A2_HUMAN	9	542	0	TRUE	787	544	178	775	542	178	712	532	178
Q9BYT1	S17A9_HUMAN	9	542	0	TRUE	625	589	485	588	583	481	542	541	476
P54707	AT12A_HUMAN	9	540	1	TRUE	815	543	222	777	540	222	652	514	220
Q2M3R5	S35G1_HUMAN	9	539	0	TRUE	611	540	157	608	539	155	594	536	155
P29972	AQP1_HUMAN	9	538	1	TRUE	571	542	464	562	538	464	542	519	456
P30301	MIP_HUMAN	9	538	0	TRUE	554	548	406	549	547	406	538	536	400
Q4V339	ZNG1F_HUMAN	9	538	0	TRUE	585	554	539	562	538	524	535	524	515
Q9NYR8	RDH8_HUMAN	9	538	0	TRUE	825	567	220	786	538	216	650	532	212
Q6ZSM3	MOT12_HUMAN	9	536	0	TRUE	724	544	267	704	536	267	631	535	266
Q7L5Y1	ENOF1_HUMAN	9	533	0	TRUE	604	594	508	590	581	507	530	533	507
P31645	SC6A4_HUMAN	9	532	0	TRUE	1208	537	24	1203	532	24	1120	531	24
Q96N76	HUTU_HUMAN	9	532	1	TRUE	532	531	537	532	531	536	532	531	538
O75715	GPX5_HUMAN	9	531	0	TRUE	590	531	168	588	531	168	572	527	167
P19440	GGT1_HUMAN	9	531	1	TRUE	537	536	524	536	535	524	531	530	521
Q99797	MIPEP_HUMAN	9	531	0	TRUE	551	547	492	536	535	480	531	530	477
O14802	RPC1_HUMAN	9	529	5	TRUE	1110	771	247	656	629	247	529	513	246
A6NGU5	GGT3_HUMAN	9	528	0	TRUE	537	536	516	536	535	516	528	527	514
Q495T6	MMEL1_HUMAN	9	527	1	TRUE	546	532	523	540	527	519	530	524	516
P36268	GGT2_HUMAN	9	526	0	TRUE	537	531	512	536	530	511	526	525	509
Q96I99	SUCB2_HUMAN	9	526	0	TRUE	614	614	599	526	526	510	524	524	508
Q9P2R7	SUCB1_HUMAN	9	526	0	TRUE	614	614	578	526	526	489	524	524	487
Q8WWV3	RT4I1_HUMAN	9	525	2	TRUE	546	525	510	546	525	510	530	524	509
Q9Y234	LIPT_HUMAN	9	525	0	TRUE	727	526	238	719	525	238	568	520	238
Q7RTY0	MOT13_HUMAN	9	523	0	TRUE	576	531	328	555	523	318	523	515	318
Q8TDB8	GTR14_HUMAN	9	519	0	TRUE	533	528	505	525	524	501	519	519	497
P49368	TCPG_HUMAN	9	515	0	TRUE	516	516	516	515	515	515	515	515	515
P08473	NEP_HUMAN	9	514	0	TRUE	545	534	514	536	528	509	510	509	496
P16444	DPEP1_HUMAN	9	511	1	TRUE	817	631	161	706	511	55	694	505	51
P43246	MSH2_HUMAN	9	506	1	TRUE	1358	542	347	835	538	347	506	467	347
Q14894	CRYM_HUMAN	9	506	1	TRUE	657	575	435	592	558	434	506	503	428
P30085	KCY_HUMAN	9	505	0	TRUE	521	518	516	506	504	503	505	503	502
Q5XG92	EST4A_HUMAN	9	505	0	TRUE	536	523	516	519	505	498	499	499	493
Q7L5L3	GDPD3_HUMAN	9	503	0	TRUE	531	524	499	512	506	485	503	499	478
Q9NYQ3	HAOX2_HUMAN	9	502	0	TRUE	538	537	529	503	502	501	498	497	496
O15120	PLCB_HUMAN	9	501	0	TRUE	937	501	198	863	501	198	634	468	198
P48735	IDHP_HUMAN	9	501	0	TRUE	276	501	600	314	501	595	414	539	590
Q9NQ88	TIGAR_HUMAN	9	500	0	TRUE	547	504	329	541	500	329	515	477	326
P26439	3BHS2_HUMAN	9	499	0	TRUE	554	526	482	524	505	461	499	490	461
Q9NTJ3	SMC4_HUMAN	9	499	2	TRUE	527	515	499	515	506	489	496	493	489
Q8N4V2	SVOP_HUMAN	9	497	0	TRUE	527	500	225	525	497	225	515	489	225
Q9UJ14	GGT7_HUMAN	9	497	0	TRUE	533	497	39	532	497	39	530	496	39
Q7Z5P4	DHB13_HUMAN	9	496	0	TRUE	797	507	239	744	496	239	580	466	232
Q9P0Z9	SOX_HUMAN	9	495	0	TRUE	513	498	497	495	495	495	459	459	459
P11498	PYC_HUMAN	9	494	5	TRUE	498	495	489	497	494	489	494	491	489
O43824	GTPB6_HUMAN	9	492	0	TRUE	1356	525	70	1226	492	54	1062	462	50
P28838	AMPL_HUMAN	9	491	0	TRUE	728	518	372	679	517	372	491	468	335
P14060	3BHS1_HUMAN	9	489	0	TRUE	561	518	494	516	482	457	489	479	457
P51649	SSDH_HUMAN	9	489	0	TRUE	499	489	419	502	489	419	492	493	419
P08559	ODPA_HUMAN	9	488	0	TRUE	520	499	291	506	496	291	488	487	289
P29803	ODPAT_HUMAN	9	488	0	TRUE	525	513	300	513	509	296	488	487	296
Q15124	PGM5_HUMAN	9	485	0	TRUE	1213	616	377	1104	591	376	485	458	373
P51606	RENBP_HUMAN	9	483	0	TRUE	497	495	494	485	483	482	481	481	480
Q9BTE6	AASD1_HUMAN	9	483	0	TRUE	593	522	481	523	501	468	483	481	461
O00462	MANBA_HUMAN	9	481	2	TRUE	534	516	348	524	510	347	481	471	338
P36269	GGT5_HUMAN	9	481	0	TRUE	533	510	469	524	509	469	481	479	464
O95672	ECEL1_HUMAN	9	477	0	TRUE	508	489	477	494	478	468	476	464	457
O75306	NDUS2_HUMAN	9	476	1	TRUE	717	715	682	478	476	458	324	323	322
P14061	DHB1_HUMAN	9	475	0	TRUE	615	497	114	556	475	114	515	470	114
Q99943	PLCA_HUMAN	9	475	0	TRUE	1098	478	99	1060	475	99	818	457	99
O43447	PPIH_HUMAN	9	474	0	TRUE	542	537	492	480	474	437	440	438	404
P11168	GTR2_HUMAN	9	474	0	TRUE	507	503	253	476	476	249	474	474	247
Q99574	NEUS_HUMAN	9	470	0	TRUE	494	494	492	470	470	467	450	450	448
Q14973	NTCP_HUMAN	9	469	0	TRUE	722	482	269	668	469	264	514	418	259
P46063	RECQ1_HUMAN	9	468	0	TRUE	1237	551	178	738	487	161	468	392	147
Q7L3T8	SYPM_HUMAN	9	468	0	TRUE	801	724	468	563	563	436	269	269	259
Q12908	NTCP2_HUMAN	9	467	0	TRUE	748	476	284	730	467	281	530	399	277
O14717	TRDMT_HUMAN	9	462	0	TRUE	520	490	480	488	462	454	459	448	439
O14520	AQP7_HUMAN	9	461	0	TRUE	785	462	3	784	461	3	770	442	3
P12694	ODBA_HUMAN	9	461	0	TRUE	525	470	79	516	461	57	509	459	57
Q96EY8	MMAB_HUMAN	9	455	0	TRUE	685	513	1	636	455	1	635	455	1
P55809	SCOT1_HUMAN	9	454	105	TRUE	466	465	431	456	455	422	454	453	421
P23141	EST1_HUMAN	9	450	0	TRUE	464	457	450	458	451	446	449	446	441
P07203	GPX1_HUMAN	9	448	0	TRUE	480	478	405	462	460	399	448	446	398
Q6UWU2	GLB1L_HUMAN	9	448	0	TRUE	463	462	453	448	448	440	425	425	417
Q8IW92	GLBL2_HUMAN	9	448	0	TRUE	464	462	459	449	448	446	380	380	378
O75223	GGCT_HUMAN	9	447	0	TRUE	497	476	174	484	463	170	447	434	159
P16278	BGAL_HUMAN	9	447	0	TRUE	463	460	453	448	447	440	394	393	386
Q8NCI6	GLBL3_HUMAN	9	447	0	TRUE	463	460	453	448	447	440	378	377	370
Q96F25	ALG14_HUMAN	9	445	0	TRUE	459	459	445	449	449	437	404	404	391
O95861	BPNT1_HUMAN	9	444	0	TRUE	479	464	384	470	459	381	444	436	362
Q9NTJ4	MA2C1_HUMAN	9	442	0	TRUE	498	489	354	479	470	353	442	431	352
O75874	IDHC_HUMAN	9	441	0	TRUE	290	441	624	315	436	605	372	465	597
Q8TED4	G6PT3_HUMAN	9	440	0	TRUE	529	462	298	482	459	298	440	439	298
P07900	HS90A_HUMAN	9	437	1	TRUE	502	443	431	494	437	428	442	430	423
Q13363	CTBP1_HUMAN	9	436	0	TRUE	1610	473	3	1516	436	1	1434	433	1
Q86VU5	CMTD1_HUMAN	9	436	0	TRUE	1054	437	242	1038	436	242	965	436	242
Q9H6B9	EPHX3_HUMAN	9	435	0	TRUE	488	437	27	483	435	27	471	427	27
P59910	DJB13_HUMAN	9	433	0	TRUE	450	436	431	447	433	428	438	425	422
Q16740	CLPP_HUMAN	9	432	0	TRUE	1324	436	14	1350	432	14	1374	426	14
Q58FF6	H90B4_HUMAN	9	432	0	TRUE	521	442	442	432	432	432	418	418	418
O95336	6PGL_HUMAN	9	431	0	TRUE	758	434	315	661	431	314	444	426	311
Q9Y394	DHRS7_HUMAN	9	431	0	TRUE	657	431	73	654	431	73	613	428	73
Q13183	S13A2_HUMAN	9	425	1	TRUE	460	457	425	456	456	424	413	413	409
P04062	GBA1_HUMAN	9	422	0	TRUE	445	437	218	439	431	201	422	418	200
O00625	PIR_HUMAN	9	421	0	TRUE	457	430	412	446	421	406	428	407	397
P23526	SAHH_HUMAN	9	421	1	TRUE	421	428	459	410	419	451	397	403	439
Q8WWT9	S13A3_HUMAN	9	421	1	TRUE	469	427	421	431	426	421	418	414	409
A6NL99	AQP73_HUMAN	9	419	0	TRUE	754	419	13	740	419	13	740	419	13
Q01650	LAT1_HUMAN	9	419	1	TRUE	538	426	342	511	419	335	431	412	334
Q9Y6V7	DDX49_HUMAN	9	419	0	TRUE	539	489	182	487	449	121	419	407	98
P22760	AAAD_HUMAN	9	417	0	TRUE	695	609	172	594	569	171	417	406	168
O60930	RNH1_HUMAN	9	413	0	TRUE	457	428	403	445	418	396	413	402	381
P17050	NAGAB_HUMAN	9	412	0	TRUE	530	478	337	484	432	309	412	385	266
Q8NCC5	SPX3_HUMAN	9	412	0	TRUE	486	451	269	454	446	269	412	412	267
P30048	PRDX3_HUMAN	9	411	0	TRUE	1220	423	7	1207	411	5	1169	399	5
P50453	SPB9_HUMAN	9	410	0	TRUE	438	438	435	410	410	407	390	390	387
P08842	STS_HUMAN	9	408	0	TRUE	481	431	246	474	428	246	408	394	244
A6NK06	IRG1_HUMAN	9	407	0	TRUE	434	426	348	426	421	347	407	406	342
P06280	AGAL_HUMAN	9	407	0	TRUE	532	476	196	463	418	173	407	374	135
P32969	RL9_HUMAN	9	407	0	TRUE	409	408	387	408	407	387	408	407	387
P35558	PCKGC_HUMAN	9	405	1	TRUE	412	410	409	407	405	404	396	394	393
Q16822	PCKGM_HUMAN	9	405	1	TRUE	412	410	409	407	405	404	398	396	395
Q9NR19	ACSA_HUMAN	9	405	1	TRUE	434	408	335	432	405	332	415	405	332
P22352	GPX3_HUMAN	9	402	0	TRUE	465	402	50	462	402	50	433	400	50
P34059	GALNS_HUMAN	9	401	1	TRUE	727	421	309	679	401	299	572	382	293
P22304	IDS_HUMAN	9	400	0	TRUE	626	456	242	577	434	242	400	361	241
Q67FW5	QTGAL_HUMAN	9	399	0	TRUE	1002	405	128	833	399	124	605	373	120
Q96Q11	TRNT1_HUMAN	9	398	0	TRUE	498	418	398	411	400	390	394	394	390
P50583	AP4A_HUMAN	9	396	0	TRUE	560	515	396	428	423	323	386	385	310
P15848	ARSB_HUMAN	9	394	0	TRUE	484	405	371	452	394	361	397	366	334
P28330	ACADL_HUMAN	9	394	0	TRUE	627	585	394	408	397	369	393	393	367
Q96T52	IMP2L_HUMAN	9	394	0	TRUE	525	417	218	482	394	213	394	338	203
P22303	ACES_HUMAN	9	393	0	TRUE	413	408	334	398	393	320	394	390	320
Q9BUE6	ISCA1_HUMAN	9	393	0	TRUE	396	395	279	396	395	279	393	393	277
P62913	RL11_HUMAN	9	392	0	TRUE	1871	563	54	1765	544	54	392	386	54
Q9BYC2	SCOT2_HUMAN	9	391	117	TRUE	439	421	314	417	410	314	391	391	311
Q9UJM8	HAOX1_HUMAN	9	391	0	TRUE	429	424	421	396	391	389	390	389	387
O75191	XYLB_HUMAN	9	390	0	TRUE	466	394	304	437	390	301	395	389	301
P14621	ACYP2_HUMAN	9	390	0	TRUE	522	427	376	476	411	364	390	384	343
Q9NP58	ABCB6_HUMAN	9	390	0	TRUE	1373	393	1	1370	390	1	1346	385	1
P10768	ESTD_HUMAN	9	389	0	TRUE	481	491	366	471	484	365	379	389	358
P48664	EAA4_HUMAN	9	387	0	TRUE	436	387	213	436	387	213	431	386	213
P22830	HEMH_HUMAN	9	385	0	TRUE	548	387	4	546	385	2	529	377	2
Q9GZT8	NIF3L_HUMAN	9	384	1	TRUE	395	394	330	386	384	321	385	383	321
A8MPS7	YDJC_HUMAN	9	383	0	TRUE	406	383	337	405	383	337	391	383	337
P56545	CTBP2_HUMAN	9	383	0	TRUE	1558	435	5	1454	383	1	1398	375	1
Q14683	SMC1A_HUMAN	9	383	0	TRUE	504	391	374	411	386	374	383	377	374
Q9NPD3	EXOS4_HUMAN	9	382	0	TRUE	666	432	265	608	387	217	382	355	209
Q16762	THTR_HUMAN	9	381	0	TRUE	463	445	406	384	381	356	351	349	328
P05121	PAI1_HUMAN	9	378	1	TRUE	396	388	386	383	378	378	359	358	358
Q9H9P8	L2HDH_HUMAN	9	378	1	TRUE	547	498	466	383	378	369	102	93	89
Q96BW5	PTER_HUMAN	9	377	0	TRUE	384	382	339	379	377	339	378	376	339
O95394	AGM1_HUMAN	9	376	0	TRUE	414	388	88	395	388	88	376	374	83
Q8N695	SC5A8_HUMAN	9	376	0	TRUE	759	410	4	747	376	4	732	360	1
Q99884	SC6A7_HUMAN	9	375	0	TRUE	480	375	29	468	375	29	466	375	29
Q1EHB4	SC5AC_HUMAN	9	373	0	TRUE	845	397	24	834	373	20	809	371	20
Q5FYB1	ARSI_HUMAN	9	373	0	TRUE	426	383	188	412	373	184	390	355	172
P25325	THTM_HUMAN	9	372	0	TRUE	463	442	372	395	385	331	359	357	317
Q9GZZ1	NAA50_HUMAN	9	372	0	TRUE	484	390	224	428	385	221	372	362	216
Q6ZT21	TMPPE_HUMAN	9	371	0	TRUE	842	389	219	793	371	200	562	367	200
Q8N4Q0	PTGR3_HUMAN	9	370	0	TRUE	452	370	334	450	370	334	398	368	334
P51688	SPHM_HUMAN	9	368	0	TRUE	409	371	368	392	361	361	377	358	358
P00505	AATM_HUMAN	9	367	1	TRUE	469	395	343	447	390	338	367	366	338
Q9H2F3	3BHS7_HUMAN	9	367	0	TRUE	403	378	350	394	374	346	367	364	342
P62937	PPIA_HUMAN	9	366	0	TRUE	539	531	366	428	424	311	336	334	260
Q9NZC3	GDE1_HUMAN	9	363	0	TRUE	416	379	42	400	372	42	363	356	42
Q9HAN9	NMNA1_HUMAN	9	362	0	TRUE	375	373	370	364	362	359	357	355	353
Q9NV23	SAST_HUMAN	9	362	0	TRUE	363	363	334	363	363	334	362	362	333
P23378	GCSP_HUMAN	9	360	139	TRUE	293	383	395	330	358	370	350	360	370
Q6UWW8	EST3_HUMAN	9	359	0	TRUE	366	363	359	361	359	355	358	356	352
Q02252	MMSA_HUMAN	9	357	0	TRUE	358	357	355	358	357	355	357	357	355
Q8N434	SVOPL_HUMAN	9	357	0	TRUE	364	364	362	357	357	355	354	354	352
Q8TDX5	ACMSD_HUMAN	9	357	1	TRUE	448	395	254	424	385	248	357	344	246
Q6NT32	EST5A_HUMAN	9	354	0	TRUE	379	379	327	357	357	302	354	354	302
P45877	PPIC_HUMAN	9	353	0	TRUE	775	392	195	687	353	188	577	307	185
Q9NRA2	S17A5_HUMAN	9	353	0	TRUE	443	353	171	428	353	171	375	333	167
Q9NY64	SL2A8_HUMAN	9	353	0	TRUE	434	430	353	423	422	352	348	346	314
Q8IW45	NNRD_HUMAN	9	348	0	TRUE	853	499	348	462	135	81	389	126	76
P48147	PPCE_HUMAN	9	347	0	TRUE	353	349	344	350	347	342	347	347	342
P35914	HMGCL_HUMAN	9	346	0	TRUE	830	829	796	345	347	346	287	290	297
Q5FYB0	ARSJ_HUMAN	9	346	0	TRUE	419	360	45	407	346	38	381	319	38
P08183	MDR1_HUMAN	9	345	167	TRUE	365	345	299	362	345	299	355	342	299
P17174	AATC_HUMAN	9	345	1	TRUE	415	380	339	392	377	337	345	345	337
P27105	STOM_HUMAN	9	345	0	TRUE	1343	937	345	748	725	316	324	312	239
Q02218	ODO1_HUMAN	9	345	0	TRUE	357	355	345	347	345	335	288	286	276
Q16698	DECR_HUMAN	9	345	0	TRUE	726	345	19	718	345	19	713	345	19
Q9H2M3	BHMT2_HUMAN	9	343	0	TRUE	446	439	177	388	382	163	343	338	114
Q9NRG7	D39U1_HUMAN	9	343	0	TRUE	407	402	400	344	343	341	340	339	338
Q9NPJ3	ACO13_HUMAN	9	342	0	TRUE	605	464	316	452	434	313	342	340	279
Q3B7J2	GFOD2_HUMAN	9	341	0	TRUE	559	341	248	495	341	247	348	309	247
Q8IVS8	GLCTK_HUMAN	9	341	0	TRUE	348	344	317	344	342	315	341	339	312
Q9ULD0	OGDHL_HUMAN	9	341	0	TRUE	357	355	350	343	341	337	288	286	282
O60669	MOT2_HUMAN	9	338	0	TRUE	387	340	232	382	338	226	359	332	226
Q96HY7	DHTK1_HUMAN	9	336	0	TRUE	358	356	353	338	336	333	289	287	284
P20020	AT2B1_HUMAN	9	334	0	TRUE	375	345	221	364	334	212	364	334	212
Q8IVH4	MMAA_HUMAN	9	333	0	TRUE	403	356	137	375	333	120	374	332	119
P51690	ARSL_HUMAN	9	329	0	TRUE	378	330	229	377	329	228	329	307	225
P15170	ERF3A_HUMAN	9	328	0	TRUE	461	358	349	334	328	326	185	182	182
Q9Y673	ALG5_HUMAN	9	326	0	TRUE	880	400	6	695	326	5	603	286	4
P78371	TCPB_HUMAN	9	324	0	TRUE	332	332	332	324	324	324	324	324	324
Q12884	SEPR_HUMAN	9	324	0	TRUE	346	344	307	332	330	303	324	322	298
P07093	GDN_HUMAN	9	323	1	TRUE	338	336	332	325	323	322	298	296	295
Q93088	BHMT1_HUMAN	9	323	0	TRUE	445	363	12	379	323	6	341	283	6
P27487	DPP4_HUMAN	9	322	0	TRUE	348	341	302	337	330	301	322	321	294
P03915	NU5M_HUMAN	9	321	0	TRUE	782	329	20	558	321	20	370	144	20
Q6P093	ADCL2_HUMAN	9	319	0	TRUE	679	556	107	555	519	106	319	312	96
Q9Y3B8	ORN_HUMAN	9	319	0	TRUE	346	333	30	330	328	29	319	315	29
Q8N608	DPP10_HUMAN	9	318	0	TRUE	352	336	293	337	321	285	318	314	279
O75830	SPI2_HUMAN	9	317	0	TRUE	338	334	330	320	317	315	288	287	287
Q9HAT2	SIAE_HUMAN	9	316	1	TRUE	393	374	273	345	332	232	316	306	231
P15104	GLNA_HUMAN	9	313	1	TRUE	1123	1104	313	822	821	291	111	109	109
P05187	PPB1_HUMAN	9	311	0	TRUE	787	323	275	449	313	270	311	276	237
Q96EG1	ARSG_HUMAN	9	307	1	TRUE	380	354	255	360	337	251	307	297	225
Q96EM0	T3HPD_HUMAN	9	307	2	TRUE	313	313	312	307	307	306	307	307	306
O60488	ACSL4_HUMAN	9	305	0	TRUE	453	312	192	441	305	192	420	298	189
Q8N3Y7	RDHE2_HUMAN	9	305	0	TRUE	535	307	78	483	305	78	369	302	78
P16083	NQO2_HUMAN	9	304	0	TRUE	446	309	226	385	304	226	309	280	224
Q8TAV4	STML3_HUMAN	9	304	0	TRUE	1343	825	263	666	622	251	304	288	241
P86397	HTD2_HUMAN	9	303	0	TRUE	375	303	47	372	303	45	348	301	45
P10696	PPBN_HUMAN	9	302	0	TRUE	785	323	282	440	308	273	302	271	240
O00757	F16P2_HUMAN	9	300	0	TRUE	303	301	288	301	300	287	300	300	287
O43175	SERA_HUMAN	9	300	0	TRUE	421	303	66	413	300	66	336	223	64
P09467	F16P1_HUMAN	9	299	0	TRUE	302	300	292	301	299	291	300	299	291
Q7L266	ASGL1_HUMAN	9	299	0	TRUE	342	331	238	319	317	224	299	299	223
P35232	PHB1_HUMAN	9	298	0	TRUE	521	471	264	424	412	249	298	298	210
Q86SQ9	DHDDS_HUMAN	9	292	0	TRUE	2029	304	2	2019	292	2	1961	289	2
Q8TB92	HMGC2_HUMAN	9	292	0	TRUE	637	614	37	314	315	18	292	289	13
P42658	DPP6_HUMAN	9	291	0	TRUE	314	292	116	307	291	116	298	286	116
P00395	COX1_HUMAN	9	290	0	TRUE	293	292	292	291	290	290	229	228	228
Q5FYA8	ARSH_HUMAN	9	288	0	TRUE	318	311	210	318	310	209	288	286	209
Q9UI43	MRM2_HUMAN	9	287	0	TRUE	291	289	281	289	287	280	287	285	279
Q96NR8	RDH12_HUMAN	9	285	1	TRUE	318	288	249	310	285	246	304	284	246
Q9BYC9	RM20_HUMAN	9	285	0	TRUE	1987	304	8	1873	285	6	1804	251	2
P20648	ATP4A_HUMAN	9	284	0	TRUE	525	286	81	487	284	81	316	222	81
Q99623	PHB2_HUMAN	9	284	0	TRUE	455	341	62	404	320	61	284	230	53
Q9UJ70	NAGK_HUMAN	9	284	0	TRUE	345	318	134	336	314	133	284	273	128
Q3SXM5	HSDL1_HUMAN	9	283	0	TRUE	513	308	3	484	283	2	461	283	2
Q53GQ0	DHB12_HUMAN	9	283	0	TRUE	1040	308	51	1001	283	51	649	275	51
P06865	HEXA_HUMAN	9	282	0	TRUE	506	479	158	357	343	104	282	274	80
P07686	HEXB_HUMAN	9	282	0	TRUE	498	394	105	367	282	80	303	239	51
P50443	S26A2_HUMAN	9	282	0	TRUE	448	298	256	367	282	242	340	262	228
Q9HA64	KT3K_HUMAN	9	282	0	TRUE	284	282	277	284	282	277	284	282	277
Q9NZV6	MSRB1_HUMAN	9	282	0	TRUE	483	480	422	285	282	261	34	32	26
Q2M3G0	ABCB5_HUMAN	9	281	37	TRUE	409	281	273	407	281	273	325	276	273
Q6V1X1	DPP8_HUMAN	9	281	0	TRUE	325	288	21	310	285	21	281	277	21
Q9P2T1	GMPR2_HUMAN	9	281	0	TRUE	1124	897	354	329	281	262	273	249	236
P00441	SODC_HUMAN	9	279	0	TRUE	440	418	279	306	305	256	204	204	204
P53597	SUCA_HUMAN	9	277	0	TRUE	231	277	302	241	277	302	246	265	278
Q53H82	LACB2_HUMAN	9	276	0	TRUE	963	323	76	913	276	73	820	223	61
P78330	SERB_HUMAN	9	275	0	TRUE	484	483	211	303	302	153	275	274	137
Q5T6J7	GNTK_HUMAN	9	275	0	TRUE	292	283	275	280	280	272	237	237	236
P21439	MDR3_HUMAN	9	274	74	TRUE	384	326	224	373	326	224	274	230	224
P40937	RFC5_HUMAN	9	274	0	TRUE	1095	787	539	373	274	164	159	141	55
Q6NUM9	RETST_HUMAN	9	272	0	TRUE	308	298	251	282	272	223	272	269	221
Q15493	RGN_HUMAN	9	271	0	TRUE	277	272	269	271	271	268	271	271	268
Q8TC12	RDH11_HUMAN	9	271	1	TRUE	327	272	213	320	271	213	299	267	213
Q9H553	ALG2_HUMAN	9	270	0	TRUE	519	305	157	402	297	156	270	255	156
P01008	ANT3_HUMAN	9	269	1	TRUE	303	301	218	282	281	213	269	268	206
Q3KNW5	SOAT_HUMAN	9	269	0	TRUE	661	271	14	630	269	14	481	262	14
P36959	GMPR1_HUMAN	9	268	0	TRUE	935	841	372	302	266	257	268	245	240
Q96AB3	ISOC2_HUMAN	9	268	0	TRUE	381	349	241	353	347	240	268	266	236
Q9HA92	RSAD1_HUMAN	9	268	0	TRUE	1446	275	236	1137	268	233	591	259	231
P54802	ANAG_HUMAN	9	266	3	TRUE	279	276	271	268	266	261	254	253	252
P06276	CHLE_HUMAN	9	262	0	TRUE	307	306	281	263	262	237	262	261	237
Q15782	CH3L2_HUMAN	9	262	0	TRUE	418	346	273	276	262	199	224	221	180
A6NK58	LIPT2_HUMAN	9	261	0	TRUE	332	283	244	293	270	237	261	256	229
P51689	ARSD_HUMAN	9	261	0	TRUE	325	266	157	318	263	154	261	243	154
P01009	A1AT_HUMAN	9	260	0	TRUE	274	268	266	266	260	260	239	239	239
Q8TCU3	S7A13_HUMAN	9	260	0	TRUE	620	513	144	557	498	144	260	257	143
O14734	ACOT8_HUMAN	9	259	0	TRUE	261	261	260	259	259	259	255	255	255
P09923	PPBI_HUMAN	9	258	0	TRUE	779	302	237	460	287	225	258	236	186
P54793	ARSF_HUMAN	9	258	0	TRUE	350	281	136	337	265	133	258	239	131
A6NNS2	DRS7C_HUMAN	9	257	0	TRUE	428	261	119	394	257	119	304	255	117
P18440	ARY1_HUMAN	9	256	0	TRUE	263	260	233	261	260	233	256	256	231
Q9NXC2	GFOD1_HUMAN	9	256	0	TRUE	540	256	132	511	256	132	313	250	132
Q5VUY0	ADCL3_HUMAN	9	254	0	TRUE	562	361	34	431	344	34	254	243	33
Q99611	SPS2_HUMAN	9	253	0	TRUE	618	258	76	595	253	76	557	253	76
Q8NBN7	RDH13_HUMAN	9	252	1	TRUE	315	252	224	305	252	224	278	251	224
P36222	CH3L1_HUMAN	9	250	0	TRUE	423	351	250	271	256	186	218	213	171
Q2M3M2	SC5A9_HUMAN	9	250	0	TRUE	551	253	30	544	250	30	504	247	30
Q9HBH5	RDH14_HUMAN	9	250	1	TRUE	295	250	220	287	250	220	269	246	220
Q9H479	FN3K_HUMAN	9	248	0	TRUE	252	250	248	252	250	248	238	238	236
O75452	RDH16_HUMAN	9	246	0	TRUE	336	250	194	332	246	191	297	246	191
Q8TEA8	DTD1_HUMAN	9	246	0	TRUE	1891	246	5	1887	246	5	1881	246	5
P40925	MDHC_HUMAN	9	245	1	TRUE	332	311	181	314	294	181	240	245	179
P68402	PA1B2_HUMAN	9	245	0	TRUE	354	345	110	301	290	106	245	244	96
Q6ZQY3	GADL1_HUMAN	9	244	0	TRUE	307	265	169	262	244	169	254	241	169
Q96CU9	FXRD1_HUMAN	9	244	0	TRUE	255	244	205	254	244	205	251	244	205
Q6PKH6	DR4L2_HUMAN	9	243	0	TRUE	655	643	243	459	451	212	151	135	90
Q9UBQ0	VPS29_HUMAN	9	243	0	TRUE	352	268	181	309	263	178	243	237	176
O75792	RNH2A_HUMAN	9	242	0	TRUE	936	283	15	714	242	8	540	184	6
P27449	VATL_HUMAN	9	241	0	TRUE	264	263	192	263	262	191	241	240	191
P05186	PPBT_HUMAN	9	240	0	TRUE	791	306	157	421	250	143	240	223	132
Q6IQ20	NAPEP_HUMAN	9	240	0	TRUE	428	240	83	360	240	83	274	200	81
P20933	ASPG_HUMAN	9	239	0	TRUE	340	317	238	308	298	224	239	239	219
Q8WWX8	SC5AB_HUMAN	9	239	0	TRUE	884	240	71	875	239	69	823	239	69
P62906	RL10A_HUMAN	9	237	0	TRUE	238	238	238	237	237	237	237	237	237
O95045	UPP2_HUMAN	9	236	0	TRUE	368	286	83	367	286	83	236	192	83
P51793	CLCN4_HUMAN	9	236	0	TRUE	420	249	28	404	236	28	362	235	28
Q15102	PA1B3_HUMAN	9	236	0	TRUE	344	297	47	288	258	41	236	223	38
Q8NHS2	AATC2_HUMAN	9	236	1	TRUE	238	237	234	238	237	234	236	236	234
Q9NVS9	PNPO_HUMAN	9	236	0	TRUE	325	288	159	279	236	159	279	236	159
Q16775	GLO2_HUMAN	9	235	0	TRUE	362	236	183	360	235	183	359	234	183
Q68CQ7	GL8D1_HUMAN	9	235	0	TRUE	302	282	53	277	261	50	235	225	49
Q8TB22	SPT20_HUMAN	9	235	2	TRUE	240	235	217	239	235	217	239	235	217
P62942	FKB1A_HUMAN	9	234	0	TRUE	481	465	447	234	235	230	178	179	177
Q16222	UAP1_HUMAN	9	234	3	TRUE	253	234	181	253	234	181	252	234	181
P28331	NDUS1_HUMAN	9	233	0	TRUE	268	252	233	237	234	229	142	139	136
Q8N697	S15A4_HUMAN	9	233	0	TRUE	254	235	3	253	235	3	233	233	3
P15586	GNS_HUMAN	9	231	0	TRUE	502	232	198	478	231	198	403	231	198
P49789	FHIT_HUMAN	9	230	0	TRUE	954	235	52	668	230	51	350	200	41
Q6PIS1	S23A3_HUMAN	9	229	0	TRUE	453	247	68	420	229	68	389	224	68
Q8N4P3	MESH1_HUMAN	9	229	0	TRUE	500	312	131	329	253	115	229	207	98
Q9UHJ6	SHPK_HUMAN	9	229	0	TRUE	287	267	226	256	253	225	229	227	221
P05090	APOD_HUMAN	9	227	0	TRUE	294	252	140	272	249	136	227	226	136
P54840	GYS2_HUMAN	9	227	0	TRUE	230	229	211	228	227	209	227	227	209
P57057	G6PT2_HUMAN	9	227	0	TRUE	397	244	113	322	241	113	227	224	113
P83110	HTRA3_HUMAN	9	227	0	TRUE	1496	261	33	1002	227	31	523	154	17
P00846	ATP6_HUMAN	9	226	0	TRUE	749	587	226	334	328	209	129	123	99
Q3LXA3	TKFC_HUMAN	9	226	171	TRUE	236	227	222	235	226	222	235	226	222
Q16526	CRY1_HUMAN	9	225	0	TRUE	231	229	122	231	229	122	225	223	122
A0A0B4J2D5	GAL3B_HUMAN	9	224	0	TRUE	230	229	224	230	229	224	200	199	186
P0DPI2	GAL3A_HUMAN	9	224	0	TRUE	230	229	224	230	229	224	200	199	186
P02792	FRIL_HUMAN	9	223	0	TRUE	281	276	223	252	249	195	217	217	186
P13807	GYS1_HUMAN	9	222	0	TRUE	229	224	70	227	222	69	226	222	69
Q9BXI3	5NT1A_HUMAN	9	222	0	TRUE	224	222	216	224	222	216	224	222	216
Q0GE19	NTCP7_HUMAN	9	221	0	TRUE	222	222	222	221	221	221	221	221	221
Q49AN0	CRY2_HUMAN	9	221	0	TRUE	227	225	77	227	225	77	221	219	77
O14756	H17B6_HUMAN	9	220	0	TRUE	297	220	170	295	220	170	248	220	170
Q5T013	HYI_HUMAN	9	214	0	TRUE	348	220	210	298	218	209	214	213	209
Q96SE0	ABHD1_HUMAN	9	214	1	TRUE	225	214	21	225	214	21	216	205	21
Q9Y600	CSAD_HUMAN	9	214	0	TRUE	284	245	151	249	222	151	214	212	150
P61599	NAA20_HUMAN	9	212	0	TRUE	393	217	131	322	212	129	238	198	129
Q13733	AT1A4_HUMAN	9	210	0	TRUE	605	213	108	539	210	108	250	185	107
Q14914	PTGR1_HUMAN	9	210	0	TRUE	231	210	204	214	210	204	210	210	204
P14174	MIF_HUMAN	9	208	0	TRUE	217	214	206	214	213	205	208	208	203
O43196	MSH5_HUMAN	9	207	0	TRUE	1774	628	157	508	457	157	207	151	130
Q9Y530	OARD1_HUMAN	9	207	0	TRUE	221	221	212	207	207	198	202	202	193
Q9H3S4	TPK1_HUMAN	9	206	0	TRUE	402	246	133	351	241	133	206	196	131
B2RNN3	C1T9B_HUMAN	9	205	0	TRUE	327	249	162	275	205	135	224	172	120
P05154	IPSP_HUMAN	9	205	0	TRUE	220	219	212	206	205	202	186	185	182
Q15777	MPPD2_HUMAN	9	205	0	TRUE	233	208	21	227	205	11	215	192	11
P27707	DCK_HUMAN	9	204	0	TRUE	247	221	140	236	217	139	204	204	138
P50336	PPOX_HUMAN	9	204	0	TRUE	220	212	204	210	208	200	201	201	199
Q96H96	COQ2_HUMAN	9	204	0	TRUE	261	206	12	258	204	11	257	204	11
Q9BTE1	DCTN5_HUMAN	9	203	0	TRUE	410	343	117	331	312	116	203	203	110
Q9UHB4	NDOR1_HUMAN	9	203	0	TRUE	220	205	205	205	194	194	203	194	194
O95342	ABCBB_HUMAN	9	202	7	TRUE	234	218	194	233	218	194	202	199	194
Q58FF7	H90B3_HUMAN	9	202	0	TRUE	232	212	202	212	212	202	200	200	199
P34949	MPI_HUMAN	9	201	0	TRUE	215	215	194	215	215	194	201	201	193
Q9H3H1	MOD5_HUMAN	9	201	0	TRUE	1962	212	1	1954	201	1	1942	201	1
P37058	DHB3_HUMAN	9	200	0	TRUE	842	204	24	813	200	24	483	199	24
Q3KQV9	UAP1L_HUMAN	9	200	2	TRUE	255	200	170	252	200	170	244	200	170
Q8N8N7	PTGR2_HUMAN	9	200	0	TRUE	208	200	200	200	200	200	200	200	200
Q9BUP3	HTAI2_HUMAN	9	199	0	TRUE	247	200	147	242	199	147	211	199	147
P35754	GLRX1_HUMAN	9	197	0	TRUE	227	209	40	215	197	40	211	195	40
Q5TEA6	SE1L2_HUMAN	9	197	2	TRUE	443	318	71	316	197	31	263	139	16
Q9UJA9	ENPP5_HUMAN	9	197	0	TRUE	204	197	100	204	197	100	203	197	100
P40227	TCPZ_HUMAN	9	196	0	TRUE	207	206	196	206	206	196	196	196	196
Q7L211	ABHDD_HUMAN	9	196	0	TRUE	512	204	5	488	196	5	335	172	4
Q8WU67	ABHD3_HUMAN	9	196	0	TRUE	214	196	35	214	196	35	206	196	35
Q8WV74	NUDT8_HUMAN	9	196	0	TRUE	501	198	30	470	196	30	423	189	29
Q9NY33	DPP3_HUMAN	9	196	0	TRUE	242	225	209	201	196	193	185	185	183
P40939	ECHA_HUMAN	9	195	0	TRUE	196	195	194	195	195	194	195	195	194
Q08426	ECHP_HUMAN	9	195	12	TRUE	196	195	194	195	195	194	195	195	194
O43708	MAAI_HUMAN	9	194	1	TRUE	221	211	174	211	211	174	194	193	168
P16435	NCPR_HUMAN	9	194	0	TRUE	209	208	208	194	193	193	194	193	193
P54868	HMCS2_HUMAN	9	194	0	TRUE	202	194	121	202	194	121	200	194	121
Q9Y6X5	ENPP4_HUMAN	9	194	0	TRUE	199	194	122	197	194	122	195	194	122
O00116	ADAS_HUMAN	9	193	0	TRUE	536	200	20	516	193	20	479	181	20
Q9NPH2	INO1_HUMAN	9	193	0	TRUE	197	194	62	196	193	62	196	193	62
P53602	MVD1_HUMAN	9	192	0	TRUE	194	193	25	194	193	25	192	192	25
Q9HB07	MYG1_HUMAN	9	192	0	TRUE	239	239	232	192	192	190	168	168	166
P01011	AACT_HUMAN	9	191	0	TRUE	202	202	191	196	196	187	185	185	182
Q9P2U7	VGLU1_HUMAN	9	191	0	TRUE	389	193	12	383	191	12	347	191	12
P22061	PIMT_HUMAN	9	190	0	TRUE	245	214	178	213	211	175	190	188	171
Q9H2B4	S26A1_HUMAN	9	190	0	TRUE	298	218	74	262	190	74	241	189	74
Q8N2H3	PYRD2_HUMAN	9	188	0	TRUE	192	190	190	188	187	187	188	187	187
Q96BI1	S22AI_HUMAN	9	188	0	TRUE	211	190	161	202	190	161	188	187	161
Q9BPW9	DHRS9_HUMAN	9	188	0	TRUE	312	189	118	312	188	118	268	188	118
P00387	NB5R3_HUMAN	9	187	0	TRUE	442	359	184	242	232	132	187	178	114
P07311	ACYP1_HUMAN	9	187	0	TRUE	356	201	108	310	187	105	210	161	98
Q14728	MFS10_HUMAN	9	187	0	TRUE	228	226	55	225	224	55	187	186	55
P68106	FKB1B_HUMAN	9	186	0	TRUE	391	380	360	186	188	183	127	130	127
Q01581	HMCS1_HUMAN	9	185	0	TRUE	204	185	34	204	185	34	200	184	34
Q8TB40	ABHD4_HUMAN	9	185	0	TRUE	206	195	100	195	188	100	185	184	100
O94760	DDAH1_HUMAN	9	184	0	TRUE	209	206	184	192	191	184	184	184	184
Q8N6F8	MET27_HUMAN	9	184	0	TRUE	305	264	95	220	205	88	184	179	87
Q8NBJ7	SUMF2_HUMAN	9	184	0	TRUE	294	288	248	189	184	162	166	165	157
Q9UJ68	MSRA_HUMAN	9	184	0	TRUE	788	233	184	664	108	122	598	95	111
O14678	ABCD4_HUMAN	9	182	0	TRUE	187	186	171	186	185	170	182	181	169
O95573	ACSL3_HUMAN	9	182	0	TRUE	298	193	135	281	182	131	240	180	130
Q8NBP5	MFSD9_HUMAN	9	182	0	TRUE	194	182	176	194	182	176	185	182	176
Q9H1C3	GL8D2_HUMAN	9	182	0	TRUE	276	246	74	236	224	68	182	178	65
P43490	NAMPT_HUMAN	9	181	0	TRUE	191	189	181	182	182	181	177	177	176
Q9Y2Z9	COQ6_HUMAN	9	181	0	TRUE	186	182	180	182	182	180	181	181	179
P0C862	C1T9A_HUMAN	9	180	0	TRUE	306	219	135	253	180	113	205	143	101
P18283	GPX2_HUMAN	9	180	0	TRUE	185	182	181	183	180	179	160	156	155
Q8NEX9	DR9C7_HUMAN	9	179	0	TRUE	280	179	150	268	179	150	221	179	150
P28288	ABCD3_HUMAN	9	178	0	TRUE	185	178	58	184	178	58	182	177	58
P31639	SC5A2_HUMAN	9	178	0	TRUE	496	178	126	478	178	126	407	178	126
Q13336	UT1_HUMAN	9	177	0	TRUE	192	177	47	192	177	47	190	176	46
Q5VUY2	ADCL4_HUMAN	9	177	0	TRUE	514	279	24	388	257	23	177	169	23
Q06136	KDSR_HUMAN	9	176	0	TRUE	626	181	16	609	176	16	581	172	16
P10515	ODP2_HUMAN	9	175	0	TRUE	718	175	175	710	175	175	704	174	174
P11245	ARY2_HUMAN	9	174	0	TRUE	226	219	138	222	218	138	174	174	130
P54922	ADPRH_HUMAN	9	174	0	TRUE	191	187	174	182	179	166	174	171	158
Q6UWV6	ENPP7_HUMAN	9	174	0	TRUE	176	174	152	175	174	152	175	174	152
Q9Y2E8	SL9A8_HUMAN	9	173	0	TRUE	409	206	46	285	173	41	183	135	23
Q86YH6	DLP1_HUMAN	9	172	0	TRUE	395	177	60	383	172	60	333	172	60
P53582	MAP11_HUMAN	9	171	0	TRUE	2052	187	17	2031	171	17	2027	109	15
Q8WV93	AFG1L_HUMAN	9	171	0	TRUE	190	182	138	179	171	138	178	171	138
P30043	BLVRB_HUMAN	9	170	0	TRUE	258	251	170	240	238	167	168	168	148
Q9HBH1	DEFM_HUMAN	9	170	0	TRUE	1848	173	10	1782	170	8	1720	160	8
P07902	GALT_HUMAN	9	169	0	TRUE	166	173	255	158	164	246	163	169	247
P14672	GLUT4_HUMAN	9	169	0	TRUE	174	169	164	170	169	164	169	168	163
Q8NFW8	NEUA_HUMAN	9	169	33	TRUE	190	184	165	169	169	165	169	169	165
Q96CD2	COAC_HUMAN	9	169	0	TRUE	216	196	172	186	169	151	168	160	146
P13639	EF2_HUMAN	9	168	0	TRUE	402	168	168	367	168	168	185	168	168
Q16831	UPP1_HUMAN	9	168	0	TRUE	241	168	68	232	168	68	192	164	64
P03905	NU4M_HUMAN	9	166	0	TRUE	820	681	166	471	469	147	96	91	75
P16152	CBR1_HUMAN	9	166	0	TRUE	182	173	166	176	168	166	95	88	88
Q8NE62	CHDH_HUMAN	9	166	1	TRUE	167	166	166	167	166	166	167	166	166
Q9H3U5	MFSD1_HUMAN	9	166	0	TRUE	230	193	55	219	189	55	166	161	55
Q9H845	ACAD9_HUMAN	9	166	0	TRUE	503	200	166	419	109	75	311	81	49
A6NK44	GLOD5_HUMAN	9	163	0	TRUE	164	174	7	163	168	5	162	166	5
Q4J6C6	PPCEL_HUMAN	9	163	0	TRUE	282	190	23	241	190	23	163	161	23
P31213	S5A2_HUMAN	9	162	0	TRUE	165	162	162	165	162	162	153	152	152
Q8N6N6	NATD1_HUMAN	9	162	0	TRUE	207	165	14	204	162	14	191	159	14
O00142	KITM_HUMAN	9	160	0	TRUE	254	161	2	253	160	2	227	160	2
P18405	S5A1_HUMAN	9	160	0	TRUE	164	163	161	161	160	158	153	152	151
Q04656	ATP7A_HUMAN	9	159	0	TRUE	333	159	1	333	159	1	332	159	1
Q7L8W6	DPH6_HUMAN	9	159	0	TRUE	163	160	129	162	159	128	160	159	128
Q7Z7A3	CTU1_HUMAN	9	158	0	TRUE	989	235	59	887	158	53	827	138	49
O15229	KMO_HUMAN	9	156	0	TRUE	247	158	10	230	156	10	221	151	10
Q8TET4	GANC_HUMAN	9	156	0	TRUE	593	157	6	534	156	6	299	153	6
P48595	SPB10_HUMAN	9	155	0	TRUE	179	174	155	160	157	150	149	147	144
O75635	SPB7_HUMAN	9	154	0	TRUE	180	165	162	155	154	152	142	141	139
P50452	SPB8_HUMAN	9	154	0	TRUE	163	162	159	154	154	154	143	143	143
Q05329	DCE2_HUMAN	9	153	0	TRUE	213	153	28	188	153	28	183	153	28
Q99259	DCE1_HUMAN	9	153	0	TRUE	217	153	18	217	153	18	186	131	18
Q9BSH5	HDHD3_HUMAN	9	152	0	TRUE	203	163	103	181	163	103	152	150	102
Q9UIV8	SPB13_HUMAN	9	152	0	TRUE	188	185	183	153	152	151	141	139	138
P20711	DDC_HUMAN	9	151	0	TRUE	249	226	135	226	224	135	151	151	132
Q9P2M1	LR2BP_HUMAN	9	151	1	TRUE	332	236	119	232	151	73	183	115	47
P31641	SC6A6_HUMAN	9	150	0	TRUE	231	150	6	219	150	6	195	150	6
P43166	CAH7_HUMAN	9	150	0	TRUE	161	152	147	154	152	147	150	150	146
O75844	FACE1_HUMAN	9	149	0	TRUE	180	171	114	176	168	114	149	147	109
Q86TN4	TRPT1_HUMAN	9	149	0	TRUE	406	159	1	393	149	1	393	149	1
Q8NBK3	SUMF1_HUMAN	9	149	0	TRUE	310	259	53	207	161	34	149	143	33
Q9NTX5	ECHD1_HUMAN	9	149	0	TRUE	208	150	12	204	149	12	186	148	12
P62888	RL30_HUMAN	9	148	0	TRUE	165	162	92	165	162	92	148	145	92
P78417	GSTO1_HUMAN	9	148	0	TRUE	207	148	52	205	148	52	192	148	52
Q8N5I4	DHRSX_HUMAN	9	148	0	TRUE	181	148	109	178	148	109	156	148	109
P00915	CAH1_HUMAN	9	147	0	TRUE	149	147	147	149	147	147	146	146	146
Q8NB37	GALD1_HUMAN	9	147	0	TRUE	300	233	144	228	225	143	147	147	133
Q9H3K6	BOLA2_HUMAN	9	147	0	TRUE	157	157	147	147	147	137	83	83	76
P30038	AL4A1_HUMAN	9	146	0	TRUE	157	154	152	146	146	144	142	142	141
Q5VVH2	FKB1C_HUMAN	9	146	0	TRUE	430	414	348	146	147	119	102	103	98
Q9BV79	MECR_HUMAN	9	146	0	TRUE	242	146	101	234	146	101	182	146	101
Q9UGQ3	GTR6_HUMAN	9	146	0	TRUE	146	146	144	146	146	144	146	146	144
O75884	RBBP9_HUMAN	9	145	0	TRUE	147	146	114	146	145	114	145	144	113
P08910	ABHD2_HUMAN	9	144	0	TRUE	199	144	30	198	144	30	177	144	30
Q99519	NEUR1_HUMAN	9	143	0	TRUE	240	215	136	172	152	102	143	123	78
Q9NUV7	SPTC3_HUMAN	9	143	0	TRUE	1055	238	8	1026	143	8	1020	142	8
P00918	CAH2_HUMAN	9	141	0	TRUE	152	145	135	145	145	135	141	141	133
P13686	PPA5_HUMAN	9	139	0	TRUE	197	176	139	164	160	129	131	131	110
Q14697	GANAB_HUMAN	9	139	0	TRUE	582	141	6	561	139	6	346	137	6
Q86TZ1	TTC6_HUMAN	9	139	0	TRUE	333	260	139	184	140	89	119	71	29
Q9BRQ8	FSP1_HUMAN	9	139	0	TRUE	230	187	128	178	172	119	139	139	104
Q9BZW2	S13A1_HUMAN	9	139	0	TRUE	158	139	139	143	139	139	136	136	136
P28845	DHI1_HUMAN	9	138	0	TRUE	390	140	49	359	138	49	224	127	49
Q13231	CHIT1_HUMAN	9	138	0	TRUE	336	204	31	242	138	24	211	126	20
P05165	PCCA_HUMAN	9	137	14	TRUE	1344	138	137	1335	135	134	1314	131	130
P35237	SPB6_HUMAN	9	137	0	TRUE	143	142	137	137	137	134	121	121	119
P37837	TALDO_HUMAN	9	137	0	TRUE	246	137	86	236	137	86	211	137	87
P82932	RT06_HUMAN	9	137	0	TRUE	146	140	36	144	138	36	137	131	33
Q16854	DGUOK_HUMAN	9	136	0	TRUE	212	137	71	208	136	70	188	136	69
Q6PIU2	NCEH1_HUMAN	9	136	0	TRUE	514	312	35	344	271	32	136	128	32
Q8NBD8	T229B_HUMAN	9	135	0	TRUE	179	140	25	173	135	25	165	133	25
P35557	HXK4_HUMAN	9	134	0	TRUE	152	145	134	142	139	132	129	129	123
Q9Y646	CBPQ_HUMAN	9	134	0	TRUE	218	171	51	189	168	50	134	128	47
Q6NVY1	HIBCH_HUMAN	9	132	0	TRUE	159	132	132	159	132	132	159	132	132
P14735	IDE_HUMAN	9	131	1	TRUE	132	131	131	132	131	131	132	131	131
P30740	ILEU_HUMAN	9	131	0	TRUE	136	136	136	131	131	131	121	121	121
Q5VT66	MARC1_HUMAN	9	131	0	TRUE	141	139	133	132	131	126	33	32	27
Q9BZP6	CHIA_HUMAN	9	131	0	TRUE	313	197	37	234	131	23	196	116	16
P02766	TTHY_HUMAN	9	129	0	TRUE	170	141	46	145	129	44	132	126	43
P15559	NQO1_HUMAN	9	129	0	TRUE	217	129	20	215	129	20	209	129	20
Q16769	QPCT_HUMAN	9	129	0	TRUE	253	138	37	188	137	35	129	128	35
O15269	SPTC1_HUMAN	9	128	0	TRUE	187	128	65	181	128	65	144	125	65
Q6BCY4	NB5R2_HUMAN	9	128	0	TRUE	631	413	320	130	128	126	26	24	24
Q8IZ69	TRM2A_HUMAN	9	128	0	TRUE	1033	129	1	979	128	1	803	103	1
P55786	PSA_HUMAN	9	127	0	TRUE	131	129	112	130	129	112	127	126	112
P33897	ABCD1_HUMAN	9	124	0	TRUE	148	124	2	148	124	2	138	123	2
P55061	BI1_HUMAN	9	124	0	TRUE	126	125	123	125	125	123	124	124	123
P22033	MUTA_HUMAN	9	123	0	TRUE	391	123	109	385	123	109	183	123	109
Q9Y6N5	SQOR_HUMAN	9	123	0	TRUE	144	133	94	144	133	94	123	119	83
Q2TAA2	IAH1_HUMAN	9	122	0	TRUE	148	134	98	140	129	94	122	120	88
P17987	TCPA_HUMAN	9	121	0	TRUE	121	121	121	121	121	121	121	121	121
Q32NB8	PGPS1_HUMAN	9	120	0	TRUE	124	120	1	124	120	1	124	120	1
Q5VWZ2	LYPL1_HUMAN	9	120	0	TRUE	141	133	120	127	124	118	113	113	110
Q8WY07	CTR3_HUMAN	9	120	0	TRUE	885	124	12	867	120	12	811	119	12
Q969Z3	MARC2_HUMAN	9	120	0	TRUE	135	134	124	121	120	113	29	28	21
Q96RQ3	MCCA_HUMAN	9	117	8	TRUE	1338	118	115	1335	117	115	1309	114	112
P40879	S26A3_HUMAN	9	115	0	TRUE	774	115	1	731	115	1	714	113	1
Q8N8Q3	ENDOV_HUMAN	9	115	0	TRUE	167	118	52	164	115	49	122	70	5
P26885	FKBP2_HUMAN	9	114	0	TRUE	330	165	95	187	114	68	132	94	54
Q07075	AMPE_HUMAN	9	114	0	TRUE	115	114	65	115	114	65	115	114	65
Q969X1	LFG3_HUMAN	9	114	0	TRUE	156	115	3	152	114	3	152	114	3
Q9NPI5	NRK2_HUMAN	9	114	0	TRUE	242	117	31	235	114	31	215	101	22
Q9Y2C5	S17A4_HUMAN	9	114	0	TRUE	140	117	13	133	114	13	128	114	13
O95363	SYFM_HUMAN	9	113	0	TRUE	1097	119	7	1008	113	7	332	110	7
P00156	CYB_HUMAN	9	113	0	TRUE	121	117	116	114	113	113	113	112	112
P30711	GSTT1_HUMAN	9	113	0	TRUE	153	121	35	148	120	35	113	108	33
P35250	RFC2_HUMAN	9	113	0	TRUE	994	832	211	154	113	49	81	74	25
Q96MC6	MF14A_HUMAN	9	113	0	TRUE	319	113	6	318	113	6	286	113	6
Q9H3H5	GPT_HUMAN	9	113	0	TRUE	363	113	9	273	113	9	189	101	9
Q9UNW1	MINP1_HUMAN	9	113	0	TRUE	126	115	61	120	113	61	115	113	61
Q13907	IDI1_HUMAN	9	112	0	TRUE	311	112	52	298	112	52	217	110	52
P10253	LYAG_HUMAN	9	111	0	TRUE	618	111	3	582	111	3	360	107	3
Q8IVW8	SPNS2_HUMAN	9	111	0	TRUE	221	111	26	220	111	26	206	108	26
Q96FZ2	HMCES_HUMAN	9	111	0	TRUE	202	111	2	202	111	2	195	111	2
O00148	DX39A_HUMAN	9	110	0	TRUE	149	149	143	110	110	105	102	102	98
O95954	FTCD_HUMAN	9	110	29	TRUE	113	110	110	113	110	110	112	109	109
P0CG30	GSTT2_HUMAN	9	110	0	TRUE	154	111	30	151	110	30	126	108	26
Q92871	PMM1_HUMAN	9	110	0	TRUE	112	112	110	110	110	108	110	110	108
Q13472	TOP3A_HUMAN	9	108	0	TRUE	1139	108	1	1135	108	1	1126	108	1
Q96ES6	MFSD3_HUMAN	9	108	0	TRUE	266	115	108	125	113	106	76	75	75
O95865	DDAH2_HUMAN	9	107	0	TRUE	151	150	73	123	122	73	107	107	64
Q13838	DX39B_HUMAN	9	107	0	TRUE	171	170	166	108	107	105	85	84	84
Q7Z4H3	HDDC2_HUMAN	9	107	0	TRUE	603	147	74	481	137	65	107	96	54
Q9BTE0	NAT9_HUMAN	9	107	0	TRUE	213	163	42	158	107	28	120	96	28
Q9BY50	SC11C_HUMAN	9	107	0	TRUE	345	162	55	179	136	50	107	101	44
Q9NZ08	ERAP1_HUMAN	9	107	0	TRUE	107	107	106	107	107	106	107	107	106
O15305	PMM2_HUMAN	9	106	0	TRUE	107	107	107	106	106	106	104	104	104
Q16134	ETFD_HUMAN	9	106	0	TRUE	252	94	106	252	94	106	256	95	106
Q86TI2	DPP9_HUMAN	9	106	0	TRUE	163	114	43	128	109	43	106	102	43
Q92743	HTRA1_HUMAN	9	106	0	TRUE	1015	108	12	758	106	12	459	81	11
Q9BSD7	NTPCR_HUMAN	9	106	0	TRUE	113	113	110	106	106	106	104	104	104
P13798	ACPH_HUMAN	9	105	0	TRUE	223	145	27	166	141	26	105	101	26
P35249	RFC4_HUMAN	9	105	0	TRUE	1401	1000	370	142	105	48	83	73	39
Q8IZV5	RDH10_HUMAN	9	105	0	TRUE	167	105	43	161	105	43	105	102	43
P18074	ERCC2_HUMAN	9	104	0	TRUE	122	110	106	105	104	103	36	35	34
Q03426	KIME_HUMAN	9	104	0	TRUE	110	104	101	109	104	101	105	100	97
Q9Y3R4	NEUR2_HUMAN	9	104	0	TRUE	175	166	130	105	104	98	83	83	81
P48723	HSP13_HUMAN	9	103	0	TRUE	139	120	113	117	103	96	92	88	88
Q8N1Q1	CAH13_HUMAN	9	103	0	TRUE	112	104	101	104	104	101	103	103	101
Q96HP4	OXND1_HUMAN	9	103	0	TRUE	344	267	40	206	149	28	103	93	12
O14975	S27A2_HUMAN	9	102	0	TRUE	127	123	99	107	104	88	102	100	86
Q86V21	AACS_HUMAN	9	102	0	TRUE	104	102	101	103	102	101	102	102	101
P83105	HTRA4_HUMAN	9	101	1	TRUE	1075	126	17	768	101	13	449	73	9
Q695T7	S6A19_HUMAN	9	101	0	TRUE	141	105	60	140	105	60	101	79	60
O43280	TREA_HUMAN	9	100	0	TRUE	213	101	90	210	100	90	210	100	90
Q96FX7	TRM61_HUMAN	9	100	0	TRUE	142	135	100	114	113	83	57	57	49
P0C7V7	SC11B_HUMAN	9	99	0	TRUE	315	189	120	111	99	70	23	18	14
Q14916	NPT1_HUMAN	9	99	0	TRUE	129	99	74	112	99	74	100	98	74
O00399	DCTN6_HUMAN	9	98	0	TRUE	210	190	98	139	138	68	85	85	50
O95372	LYPA2_HUMAN	9	98	0	TRUE	118	110	98	113	107	95	98	98	90
P59796	GPX6_HUMAN	9	98	0	TRUE	119	98	19	117	98	19	109	93	19
Q5EB52	MEST_HUMAN	9	98	0	TRUE	108	101	71	107	101	71	98	94	65
Q9H773	DCTP1_HUMAN	9	98	0	TRUE	537	145	82	517	98	82	516	97	82
Q9Y289	SC5A6_HUMAN	9	98	0	TRUE	680	104	2	665	98	2	656	97	2
P22570	ADRO_HUMAN	9	97	0	TRUE	121	118	97	98	98	92	93	93	88
Q6P179	ERAP2_HUMAN	9	96	0	TRUE	105	96	85	98	96	85	97	96	85
Q9UBJ2	ABCD2_HUMAN	9	96	0	TRUE	173	96	13	172	96	13	169	95	13
P0C024	NUDT7_HUMAN	9	95	0	TRUE	217	97	25	194	95	25	147	92	25
Q9Y3D3	RT16_HUMAN	9	95	0	TRUE	186	102	85	157	95	81	144	84	72
O76082	S22A5_HUMAN	9	94	0	TRUE	257	98	5	252	94	5	238	94	5
P0CG29	GST2_HUMAN	9	94	0	TRUE	148	95	30	145	94	30	114	92	26
Q9UQ49	NEUR3_HUMAN	9	94	0	TRUE	144	117	113	102	94	92	90	88	86
Q9NW08	RPC2_HUMAN	9	93	5	TRUE	553	171	92	131	93	92	105	93	92
O15403	MOT7_HUMAN	9	92	0	TRUE	106	94	75	103	94	75	92	91	75
O75608	LYPA1_HUMAN	9	92	0	TRUE	108	100	89	98	95	87	92	90	83
Q8NDX2	VGLU3_HUMAN	9	92	0	TRUE	321	94	5	319	92	5	319	92	5
O76031	CLPX_HUMAN	9	91	0	TRUE	271	91	14	261	91	14	243	91	14
P46597	ASMT_HUMAN	9	91	0	TRUE	124	101	85	96	94	80	91	89	78
Q92781	RDH5_HUMAN	9	90	0	TRUE	94	90	85	94	90	85	92	88	85
P08865	RSSA_HUMAN	9	89	0	TRUE	283	89	13	270	89	13	233	88	12
O75828	CBR3_HUMAN	9	88	0	TRUE	112	111	88	95	95	87	71	71	63
P0DTE8	AMY1C_HUMAN	9	88	0	TRUE	143	138	131	88	88	82	73	73	71
Q5VST6	AB17B_HUMAN	9	88	0	TRUE	167	111	37	145	105	32	88	83	30
Q8TCD5	NT5C_HUMAN	9	88	0	TRUE	105	98	60	92	88	60	88	87	60
P05120	PAI2_HUMAN	9	87	0	TRUE	106	97	90	93	87	83	65	59	58
O15379	HDAC3_HUMAN	9	86	0	TRUE	95	86	11	95	86	11	92	84	11
P04746	AMYP_HUMAN	9	86	0	TRUE	141	140	136	86	86	81	72	72	70
P0DTE7	AMY1B_HUMAN	9	86	0	TRUE	134	130	127	86	86	82	73	73	71
P0DUB6	AMY1A_HUMAN	9	86	0	TRUE	139	134	131	86	86	82	73	73	71
P18621	RL17_HUMAN	9	86	0	TRUE	93	86	13	93	86	13	93	86	13
O43511	S26A4_HUMAN	9	85	0	TRUE	424	96	1	322	85	1	294	80	1
Q6P1M0	S27A4_HUMAN	9	85	0	TRUE	96	95	66	86	85	54	86	85	54
Q9Y2P4	S27A6_HUMAN	9	85	0	TRUE	88	85	68	88	85	68	87	85	68
P19961	AMY2B_HUMAN	9	84	0	TRUE	137	136	132	84	84	79	71	71	69
P49419	AL7A1_HUMAN	9	84	0	TRUE	92	84	84	86	90	84	83	89	83
Q6NUT3	MFS12_HUMAN	9	84	0	TRUE	201	109	84	105	105	82	81	81	81
Q96LJ7	DHRS1_HUMAN	9	84	0	TRUE	271	84	37	245	84	37	172	84	37
Q9UIQ6	LCAP_HUMAN	9	84	0	TRUE	85	84	63	85	84	63	84	84	63
O00624	NPT3_HUMAN	9	83	0	TRUE	168	141	41	126	124	41	83	83	41
O15427	MOT4_HUMAN	9	83	0	TRUE	88	83	61	84	83	61	84	83	61
P48741	HSP77_HUMAN	9	83	0	TRUE	388	159	83	88	83	80	74	71	68
Q8TC94	ACTL9_HUMAN	9	83	0	TRUE	125	83	13	125	83	13	95	83	13
Q96DG6	CMBL_HUMAN	9	83	0	TRUE	129	110	83	109	106	78	50	50	41
Q9NSD9	SYFB_HUMAN	9	83	0	TRUE	419	403	387	86	83	80	29	28	28
Q9UMX9	S45A2_HUMAN	9	83	0	TRUE	86	83	30	83	83	30	83	83	30
A0A8I5KQE6	RPSA2_HUMAN	9	82	0	TRUE	250	82	10	237	82	10	211	81	9
O43681	GET3_HUMAN	9	82	0	TRUE	104	104	82	86	86	66	64	64	55
Q9NPB1	NT5M_HUMAN	9	82	0	TRUE	129	93	35	114	82	22	98	66	21
Q9UHY7	ENOPH_HUMAN	9	82	0	TRUE	82	82	82	82	82	82	82	82	82
A6NK97	S22AK_HUMAN	9	81	0	TRUE	105	81	5	103	81	5	95	81	5
Q96GS6	AB17A_HUMAN	9	81	0	TRUE	188	87	3	173	81	3	112	77	3
P55039	DRG2_HUMAN	9	80	0	TRUE	106	84	27	81	80	27	81	80	27
Q16719	KYNU_HUMAN	9	80	0	TRUE	83	80	74	82	80	74	82	80	74
Q9BY41	HDAC8_HUMAN	9	79	0	TRUE	110	99	30	109	99	30	79	70	30
O95848	NUD14_HUMAN	9	78	0	TRUE	168	130	78	111	110	78	78	78	68
Q7L592	NDUF7_HUMAN	9	78	0	TRUE	94	78	36	91	78	36	88	77	36
Q8NEW0	ZNT7_HUMAN	9	78	0	TRUE	99	78	56	95	78	56	89	74	56
Q92819	HYAS2_HUMAN	9	78	0	TRUE	164	104	16	133	78	12	98	68	1
P07451	CAH3_HUMAN	9	77	0	TRUE	79	77	76	77	77	76	77	77	76
Q9H2V7	SPNS1_HUMAN	9	77	0	TRUE	91	78	15	89	77	15	84	74	11
Q9NX62	IMPA3_HUMAN	9	77	0	TRUE	130	77	2	130	77	2	125	77	2
Q13423	NNTM_HUMAN	9	75	63	TRUE	75	75	75	75	75	75	75	75	75
Q6UX53	TMT1B_HUMAN	9	75	0	TRUE	284	83	3	254	75	3	78	65	2
P10746	HEM4_HUMAN	9	74	0	TRUE	94	89	74	78	78	65	69	69	64
P46782	RS5_HUMAN	9	74	0	TRUE	1505	74	21	1476	74	21	1318	74	21
Q02338	BDH_HUMAN	9	74	0	TRUE	153	74	14	153	74	14	146	74	14
P14324	FPPS_HUMAN	9	73	0	TRUE	459	74	2	435	73	2	340	73	2
P32754	HPPD_HUMAN	9	73	0	TRUE	74	73	63	73	73	63	73	73	63
Q96B26	EXOS8_HUMAN	9	73	0	TRUE	81	81	53	73	73	46	73	73	46
Q9BUX1	CHAC1_HUMAN	9	73	0	TRUE	101	92	73	80	76	60	39	38	32
P23381	SYWC_HUMAN	9	71	0	TRUE	769	71	7	765	71	7	751	71	7
Q5T2L2	AKCL1_HUMAN	9	71	0	TRUE	115	99	75	87	71	51	40	31	16
Q96HH6	TMM19_HUMAN	9	71	0	TRUE	94	76	30	86	71	26	86	71	26
Q96IR7	HPDL_HUMAN	9	71	0	TRUE	73	72	60	73	72	60	71	70	60
A6NFU8	PGPIL_HUMAN	9	70	0	TRUE	232	99	22	116	93	21	70	70	18
Q8N9L9	ACOT4_HUMAN	9	70	0	TRUE	71	71	71	70	70	70	70	70	70
P48594	SPB4_HUMAN	9	69	0	TRUE	74	74	69	69	69	66	64	64	61
Q16613	SNAT_HUMAN	9	69	0	TRUE	76	70	5	75	69	5	75	69	5
Q5SR56	MF14B_HUMAN	9	69	0	TRUE	289	69	14	288	69	14	260	69	14
Q14249	NUCG_HUMAN	9	68	0	TRUE	383	187	16	236	111	15	68	43	15
Q7RTX9	MOT14_HUMAN	9	68	0	TRUE	73	70	59	72	70	59	68	68	59
Q8N8Q8	COX18_HUMAN	9	68	0	TRUE	283	72	4	216	68	4	152	50	4
Q8WUX2	CHAC2_HUMAN	9	68	0	TRUE	101	101	99	68	68	68	26	26	25
P08185	CBG_HUMAN	9	67	0	TRUE	76	72	67	71	71	66	56	56	54
P30050	RL12_HUMAN	9	67	0	TRUE	67	67	67	67	67	67	62	62	62
P50440	GATM_HUMAN	9	67	0	TRUE	72	68	67	72	68	67	50	46	46
Q9H9S3	S61A2_HUMAN	9	67	0	TRUE	133	67	62	94	67	62	67	66	62
Q16851	UGPA_HUMAN	9	66	0	TRUE	122	69	32	119	66	29	119	66	29
Q3I5F7	ACOT6_HUMAN	9	65	0	TRUE	85	65	65	84	64	64	84	64	64
Q96E11	RRFM_HUMAN	9	65	0	TRUE	1862	65	3	1853	65	3	1853	63	3
Q99757	THIOM_HUMAN	9	65	0	TRUE	664	86	43	617	65	35	553	52	32
Q9BXS1	IDI2_HUMAN	9	65	0	TRUE	323	65	46	296	65	46	152	61	46
Q6PCB7	S27A1_HUMAN	9	64	0	TRUE	72	64	34	72	64	33	72	64	33
Q9HBL8	NMRL1_HUMAN	9	64	0	TRUE	84	77	53	75	73	53	64	64	49
P41250	GARS_HUMAN	9	63	0	TRUE	76	63	9	76	63	9	64	63	9
Q6NT16	S18B1_HUMAN	9	63	0	TRUE	75	63	38	71	63	38	64	63	38
Q96AZ6	ISG20_HUMAN	9	63	0	TRUE	134	132	131	63	63	62	15	15	15
Q9BRF8	CPPED_HUMAN	9	63	0	TRUE	114	85	51	89	73	51	63	58	46
O95674	CDS2_HUMAN	9	62	0	TRUE	96	73	7	87	62	7	83	62	7
Q9NWW6	NRK1_HUMAN	9	62	0	TRUE	381	95	62	235	94	62	59	50	19
P23434	GCSH_HUMAN	9	61	0	TRUE	901	66	7	891	61	7	890	61	7
Q6UWR7	ENPP6_HUMAN	9	61	0	TRUE	66	61	56	65	61	56	62	61	56
O43598	DNPH1_HUMAN	9	60	0	TRUE	69	61	13	67	60	12	65	59	12
P05496	AT5G1_HUMAN	9	60	0	TRUE	88	60	2	87	60	2	86	59	1
Q9H4I8	SEHL2_HUMAN	9	60	0	TRUE	62	60	57	62	60	57	60	59	57
Q8N0W3	FCSK_HUMAN	9	59	1	TRUE	59	59	59	59	59	59	50	50	50
Q92947	GCDH_HUMAN	9	59	0	TRUE	62	59	46	62	59	46	62	59	46
Q9P016	THYN1_HUMAN	9	59	0	TRUE	64	59	5	64	59	5	63	58	5
P05543	THBG_HUMAN	9	57	0	TRUE	60	59	57	58	58	56	49	49	48
P61619	S61A1_HUMAN	9	57	0	TRUE	98	59	55	93	57	55	57	56	55
Q13520	AQP6_HUMAN	9	57	0	TRUE	59	59	1	59	59	1	57	57	1
Q63HM1	KFA_HUMAN	9	57	0	TRUE	111	63	30	94	57	30	66	53	30
P21397	AOFA_HUMAN	9	56	0	TRUE	58	56	54	58	56	54	56	56	54
Q86U28	ISCA2_HUMAN	9	56	0	TRUE	276	56	9	276	56	9	256	53	9
Q9NV35	NUD15_HUMAN	9	56	0	TRUE	350	82	6	209	72	6	56	31	3
Q9NVF9	EKI2_HUMAN	9	56	0	TRUE	78	61	16	73	56	14	68	56	14
P61457	PHS_HUMAN	9	55	0	TRUE	67	55	55	67	56	55	47	50	50
Q14232	EI2BA_HUMAN	9	55	0	TRUE	449	86	55	70	64	51	35	32	31
Q9H4Y5	GSTO2_HUMAN	9	55	0	TRUE	175	55	13	175	55	13	106	52	13
Q9H974	QTRT2_HUMAN	9	55	0	TRUE	1216	236	45	130	94	45	55	35	35
O96007	MOC2B_HUMAN	9	54	0	TRUE	193	64	10	176	54	4	153	51	2
Q8NDH3	PEPL1_HUMAN	9	54	0	TRUE	303	54	2	210	54	2	69	46	2
Q8TF71	MOT10_HUMAN	9	54	0	TRUE	98	54	11	98	54	11	98	54	11
Q96RQ9	OXLA_HUMAN	9	54	0	TRUE	54	54	24	54	54	24	54	54	24
Q9NYA1	SPHK1_HUMAN	9	54	0	TRUE	56	56	48	55	55	48	54	54	48
O15439	MRP4_HUMAN	9	53	1	TRUE	116	53	51	90	53	51	54	53	51
Q7RTY1	MOT9_HUMAN	9	53	0	TRUE	80	70	47	55	55	47	53	53	47
Q9HC98	NEK6_HUMAN	9	53	0	TRUE	165	118	66	64	53	41	35	32	24
A6ND91	ASPDH_HUMAN	9	52	0	TRUE	68	52	15	63	52	15	52	52	15
P40926	MDHM_HUMAN	9	52	0	TRUE	63	41	92	52	44	92	25	52	92
Q5VVH5	IKBP1_HUMAN	9	52	0	TRUE	69	52	39	65	52	39	55	52	39
Q6A555	TXND8_HUMAN	9	52	0	TRUE	231	54	8	214	52	8	146	50	8
Q9H015	S22A4_HUMAN	9	52	0	TRUE	163	52	2	160	52	2	159	52	2
Q9NXS2	QPCTL_HUMAN	9	52	0	TRUE	100	52	1	100	52	1	77	52	1
O15244	S22A2_HUMAN	9	51	0	TRUE	178	53	1	174	51	1	162	51	1
Q15126	PMVK_HUMAN	9	51	0	TRUE	51	51	51	51	51	51	51	51	51
Q6ICL3	TNG2_HUMAN	9	51	0	TRUE	52	51	51	52	51	51	52	51	51
Q8NDY3	ARHL1_HUMAN	9	51	0	TRUE	74	74	74	51	51	51	49	49	49
Q969G6	RIFK_HUMAN	9	51	0	TRUE	96	86	27	63	51	17	53	40	14
A6NGE7	URAD_HUMAN	9	50	0	TRUE	50	50	46	50	50	46	50	50	46
A6NJY1	SL9P1_HUMAN	9	50	0	TRUE	464	464	457	52	50	37	41	39	26
P21964	COMT_HUMAN	9	50	0	TRUE	398	50	3	377	50	3	231	49	3
P27338	AOFB_HUMAN	9	50	0	TRUE	50	50	49	50	50	49	50	50	49
P54803	GALC_HUMAN	9	50	0	TRUE	62	61	50	50	50	43	30	30	29
Q9H0C8	ILKAP_HUMAN	9	50	0	TRUE	416	52	2	393	50	1	389	49	1
Q86VW1	S22AG_HUMAN	9	49	0	TRUE	120	53	1	112	49	1	112	49	1
Q9P2J5	SYLC_HUMAN	9	49	0	TRUE	70	49	13	58	49	13	49	49	13
Q9UQB9	AURKC_HUMAN	9	49	0	TRUE	191	125	56	63	49	21	44	37	21
A6NHN0	OTOL1_HUMAN	9	48	0	TRUE	74	51	2	64	48	2	53	42	2
O75251	NDUS7_HUMAN	9	48	0	TRUE	259	69	8	196	48	5	145	33	3
P29508	SPB3_HUMAN	9	48	0	TRUE	51	51	49	48	48	45	44	44	43
Q86X67	NUD13_HUMAN	9	48	0	TRUE	214	56	24	178	48	24	116	44	24
P30825	CTR1_HUMAN	9	47	0	TRUE	985	47	7	963	47	7	891	47	7
P51530	DNA2_HUMAN	9	47	0	TRUE	108	102	47	94	94	46	44	44	41
Q9NPG2	NGB_HUMAN	9	47	0	TRUE	51	51	47	48	48	46	47	47	46
P35520	CBS_HUMAN	9	46	0	TRUE	201	46	37	200	46	37	192	46	37
P49748	ACADV_HUMAN	9	46	0	TRUE	129	46	17	77	46	17	59	44	16
P49770	EI2BB_HUMAN	9	46	0	TRUE	170	93	44	111	91	44	46	46	32
Q3LIE5	ADPRM_HUMAN	9	46	0	TRUE	53	51	46	48	48	44	45	45	44
Q8IW75	SPA12_HUMAN	9	46	0	TRUE	57	49	48	54	46	45	41	41	40
Q9BTV4	TMM43_HUMAN	9	46	0	TRUE	56	46	46	56	46	46	55	45	45
Q9NUJ1	ABHDA_HUMAN	9	46	0	TRUE	112	47	5	109	46	5	82	43	5
O00442	RTCA_HUMAN	9	45	0	TRUE	45	45	45	45	45	45	45	45	45
O14735	CDIPT_HUMAN	9	45	0	TRUE	52	45	7	51	45	7	49	44	7
O75911	DHRS3_HUMAN	9	45	0	TRUE	49	48	34	49	48	34	45	45	31
Q5TEU4	NDUF5_HUMAN	9	45	0	TRUE	247	68	7	232	45	7	219	45	7
Q9UHQ9	NB5R1_HUMAN	9	45	0	TRUE	355	212	58	54	45	20	34	28	14
O00219	HYAS3_HUMAN	9	44	0	TRUE	93	47	4	82	44	4	64	43	4
P04075	ALDOA_HUMAN	9	44	0	TRUE	45	46	30	44	44	28	45	44	28
O95396	MOCS3_HUMAN	9	43	1	TRUE	89	44	41	88	43	40	88	43	40
P00414	COX3_HUMAN	9	43	0	TRUE	52	44	34	51	43	34	51	43	34
P20848	A1ATR_HUMAN	9	43	0	TRUE	47	47	46	43	43	42	39	39	39
P48449	LSS_HUMAN	9	43	0	TRUE	43	43	43	43	43	43	43	43	43
Q9HBK9	AS3MT_HUMAN	9	43	0	TRUE	70	44	32	68	43	31	66	42	30
O00519	FAAH1_HUMAN	9	42	0	TRUE	54	45	12	49	42	12	47	42	12
P35270	SPRE_HUMAN	9	42	0	TRUE	62	49	42	50	47	40	41	41	37
P67812	SC11A_HUMAN	9	42	0	TRUE	240	120	32	109	88	28	42	39	15
Q86TX2	ACOT1_HUMAN	9	42	0	TRUE	56	42	42	56	42	42	55	41	41
Q93099	HGD_HUMAN	9	42	0	TRUE	53	42	36	53	42	36	44	42	36
O95989	NUDT3_HUMAN	9	41	0	TRUE	100	54	11	73	41	7	62	37	5
P08237	PFKAM_HUMAN	9	41	0	TRUE	41	41	41	41	41	41	41	41	41
P09972	ALDOC_HUMAN	9	41	0	TRUE	43	43	34	41	41	32	41	41	32
P17858	PFKAL_HUMAN	9	41	0	TRUE	41	41	41	41	41	41	41	41	41
P35218	CAH5A_HUMAN	9	41	0	TRUE	55	50	4	54	50	4	41	39	4
P49753	ACOT2_HUMAN	9	41	0	TRUE	42	42	39	42	42	39	41	41	38
Q01813	PFKAP_HUMAN	9	41	0	TRUE	41	41	41	41	41	41	41	41	41
Q8IXL7	MSRB3_HUMAN	9	41	0	TRUE	479	43	2	423	41	2	411	34	2
Q96P11	NSUN5_HUMAN	9	41	0	TRUE	741	204	8	128	41	8	96	19	8
Q9H9T3	ELP3_HUMAN	9	41	1	TRUE	81	42	41	51	41	41	51	41	41
Q9NS82	AAA1_HUMAN	9	41	0	TRUE	151	41	13	126	41	13	55	38	13
P55087	AQP4_HUMAN	9	40	0	TRUE	484	40	2	482	40	2	469	38	2
Q96HV5	TM41A_HUMAN	9	40	0	TRUE	87	41	5	68	40	5	42	37	5
Q9HDD0	PLAT1_HUMAN	9	40	0	TRUE	56	50	16	42	40	14	40	39	14
P49366	DHYS_HUMAN	9	39	0	TRUE	67	39	16	67	39	16	67	39	16
Q06609	RAD51_HUMAN	9	39	0	TRUE	961	129	39	117	59	33	26	20	20
Q8N661	TM86B_HUMAN	9	39	0	TRUE	84	39	14	78	39	14	49	39	14
Q9H5Q4	TFB2M_HUMAN	9	39	0	TRUE	111	39	2	78	39	2	57	38	2
Q9NRX2	RM17_HUMAN	9	39	0	TRUE	1587	42	18	1377	39	17	1204	36	17
P42285	MTREX_HUMAN	9	38	0	TRUE	44	38	37	39	38	37	38	38	37
P52569	CTR2_HUMAN	9	38	0	TRUE	980	68	2	952	38	2	901	38	2
Q6PII5	HAGHL_HUMAN	9	38	0	TRUE	414	38	2	413	38	2	303	38	2
Q8IVL8	CBPO_HUMAN	9	38	0	TRUE	98	49	8	72	38	8	57	25	6
Q9UK55	ZPI_HUMAN	9	38	0	TRUE	53	52	34	48	48	33	38	38	25
Q9Y3D8	KAD6_HUMAN	9	38	0	TRUE	54	49	35	48	47	33	38	38	32
Q14032	BAAT_HUMAN	9	37	0	TRUE	69	37	35	45	37	35	44	36	34
Q5T6V5	QNG1_HUMAN	9	37	0	TRUE	40	37	37	40	36	36	38	36	36
Q6ZMD2	SPNS3_HUMAN	9	37	0	TRUE	40	38	15	39	37	15	38	36	15
Q8N2K0	ABD12_HUMAN	9	37	0	TRUE	66	37	29	66	37	29	63	37	29
Q96BR5	COA7_HUMAN	9	37	0	TRUE	119	98	37	56	48	16	34	25	10
Q96P15	SPB11_HUMAN	9	37	0	TRUE	62	59	37	46	44	32	32	28	26
Q9Y2D0	CAH5B_HUMAN	9	37	0	TRUE	48	37	3	47	37	3	45	36	1
O00217	NDUS8_HUMAN	9	36	0	TRUE	350	40	9	223	36	9	150	15	9
Q9BWQ8	LFG2_HUMAN	9	36	0	TRUE	88	38	9	84	36	9	84	36	9
Q9H6P5	TASP1_HUMAN	9	36	0	TRUE	213	37	9	211	36	9	110	36	9
A0A075B759	PAL4E_HUMAN	9	35	0	TRUE	90	88	35	58	58	30	35	35	29
P16930	FAAA_HUMAN	9	35	0	TRUE	35	31	36	35	31	36	32	31	36
P62266	RS23_HUMAN	9	35	0	TRUE	656	86	34	100	86	34	34	35	17
Q00688	FKBP3_HUMAN	9	35	0	TRUE	137	67	35	79	18	7	52	6	5
Q05932	FOLC_HUMAN	9	35	0	TRUE	492	35	3	477	35	3	443	27	3
Q8N6D5	ANR29_HUMAN	9	35	0	TRUE	108	40	31	92	35	30	86	32	27
Q8NFP7	NUD10_HUMAN	9	35	0	TRUE	113	44	7	77	36	5	35	24	4
Q8TDX7	NEK7_HUMAN	9	35	0	TRUE	144	110	92	42	35	32	19	16	15
Q92903	CDS1_HUMAN	9	35	0	TRUE	79	54	3	59	35	3	55	35	3
Q96QE2	MYCT_HUMAN	9	35	0	TRUE	39	35	35	39	35	35	37	35	35
P43686	PRS6B_HUMAN	9	34	0	TRUE	120	54	26	61	40	23	34	27	23
Q9NRN9	METL5_HUMAN	9	34	0	TRUE	50	37	25	40	35	25	34	32	22
Q9UL19	PLAT4_HUMAN	9	34	0	TRUE	61	60	33	42	42	22	34	34	14
Q14749	GNMT_HUMAN	9	33	0	TRUE	81	53	11	69	51	9	33	32	9
Q969T7	5NT3B_HUMAN	9	33	0	TRUE	34	33	29	34	33	29	34	33	29
Q9Y316	MEMO1_HUMAN	9	33	0	TRUE	54	51	47	36	33	31	32	32	31
Q01459	DIAC_HUMAN	9	32	0	TRUE	225	92	11	62	46	7	32	31	1
Q8N2M4	TM86A_HUMAN	9	32	0	TRUE	84	32	18	78	32	18	34	31	18
P07099	HYEP_HUMAN	9	31	0	TRUE	31	31	31	31	31	31	31	31	31
Q6P087	RUSD3_HUMAN	9	31	0	TRUE	219	61	13	132	55	13	31	18	9
Q6P461	ACSM6_HUMAN	9	31	0	TRUE	62	59	31	37	36	24	13	13	13
Q8WWF6	DNJB3_HUMAN	9	31	0	TRUE	106	93	31	56	49	16	30	26	14
Q969S2	NEIL2_HUMAN	9	31	0	TRUE	37	31	1	37	31	1	37	31	1
Q9UN76	S6A14_HUMAN	9	31	0	TRUE	35	31	18	34	31	18	33	31	18
A0A0B4J2A2	PAL4C_HUMAN	9	30	0	TRUE	57	51	30	31	30	19	13	13	9
P15144	AMPN_HUMAN	9	30	0	TRUE	30	30	23	30	30	23	30	30	23
Q8TD20	GTR12_HUMAN	9	30	0	TRUE	37	30	28	37	30	28	37	30	28
Q96DB2	HDA11_HUMAN	9	30	0	TRUE	31	31	24	31	31	24	30	30	24
Q96N87	S6A18_HUMAN	9	30	0	TRUE	63	48	12	56	48	12	30	27	12
Q9H6Z9	EGLN3_HUMAN	9	30	0	TRUE	30	30	30	30	30	30	30	30	30
P03897	NU3M_HUMAN	9	29	0	TRUE	47	39	29	43	35	29	29	29	29
P40692	MLH1_HUMAN	9	29	0	TRUE	35	29	1	32	29	1	29	28	1
P78562	PHEX_HUMAN	9	29	0	TRUE	36	32	29	31	30	29	29	28	27
Q01740	FMO1_HUMAN	9	29	0	TRUE	55	29	5	46	29	5	33	23	5
Q14565	DMC1_HUMAN	9	29	0	TRUE	1008	150	27	71	53	25	29	22	18
Q16635	TAZ_HUMAN	9	29	0	TRUE	56	33	6	44	32	6	29	28	6
Q5T440	CAF17_HUMAN	9	29	0	TRUE	47	29	7	46	29	7	33	29	7
Q6PXP3	GTR7_HUMAN	9	29	0	TRUE	35	29	2	34	29	2	30	27	2
Q9BV57	MTND_HUMAN	9	29	0	TRUE	64	42	11	30	30	11	29	29	11
Q9H649	NSUN3_HUMAN	9	29	0	TRUE	394	267	95	102	27	15	29	15	3
Q9Y285	SYFA_HUMAN	9	29	0	TRUE	86	29	19	82	29	19	81	29	19
P12004	PCNA_HUMAN	9	28	0	TRUE	28	28	28	28	28	28	28	28	28
P30046	DOPD_HUMAN	9	28	0	TRUE	28	28	28	28	28	28	27	27	27
P53816	PLAT3_HUMAN	9	28	0	TRUE	57	56	22	44	43	15	28	28	14
P62333	PRS10_HUMAN	9	28	0	TRUE	270	53	28	145	26	21	34	22	18
Q6ZWL3	CP4V2_HUMAN	9	28	0	TRUE	29	28	20	29	28	20	28	28	20
Q96G61	NUD11_HUMAN	9	28	0	TRUE	99	36	3	69	30	3	28	19	3
Q9NRM0	GTR9_HUMAN	9	28	0	TRUE	35	28	14	30	28	14	28	28	14
Q9NWW9	PLAT2_HUMAN	9	28	0	TRUE	75	74	5	57	57	5	28	28	4
O75477	ERLN1_HUMAN	9	27	0	TRUE	36	27	26	35	27	26	34	27	26
P25787	PSA2_HUMAN	9	27	0	TRUE	27	27	27	27	27	27	25	25	25
Q7Z429	LFG1_HUMAN	9	27	0	TRUE	66	32	12	61	27	10	53	20	7
Q9HAB8	PPCS_HUMAN	9	27	0	TRUE	72	69	56	30	27	14	26	26	14
P28066	PSA5_HUMAN	9	26	0	TRUE	27	26	26	26	26	26	24	24	24
P51580	TPMT_HUMAN	9	26	0	TRUE	26	26	16	26	26	16	26	26	16
Q9Y2Q3	GSTK1_HUMAN	9	26	0	TRUE	26	26	26	26	26	26	26	26	26
O15374	MOT5_HUMAN	9	25	0	TRUE	25	25	25	25	25	25	25	25	25
P05546	HEP2_HUMAN	9	25	0	TRUE	37	25	2	36	25	2	32	24	2
P28074	PSB5_HUMAN	9	25	0	TRUE	36	30	2	28	27	2	25	25	2
P40938	RFC3_HUMAN	9	25	0	TRUE	147	79	47	34	25	16	16	11	10
P61313	RL15_HUMAN	9	25	0	TRUE	25	25	25	25	25	25	25	25	25
P62195	PRS8_HUMAN	9	25	0	TRUE	284	40	16	127	25	12	49	20	12
Q00403	TF2B_HUMAN	9	25	0	TRUE	25	25	25	25	25	25	21	21	21
Q32M88	PGGHG_HUMAN	9	25	0	TRUE	166	25	6	45	25	6	25	20	6
Q9BPY3	F118B_HUMAN	9	25	0	TRUE	33	33	8	25	25	5	25	25	5
Q9UBP6	TRMB_HUMAN	9	25	0	TRUE	306	28	9	256	25	9	177	24	9
P05198	IF2A_HUMAN	9	24	0	TRUE	24	24	9	24	24	9	24	24	9
P30405	PPIF_HUMAN	9	24	0	TRUE	186	31	2	90	24	2	62	21	2
Q8NBF2	NHLC2_HUMAN	9	24	0	TRUE	28	24	4	28	24	4	27	24	4
Q99518	FMO2_HUMAN	9	24	0	TRUE	69	24	11	64	24	11	44	17	11
Q9H8H3	TMT1A_HUMAN	9	24	0	TRUE	281	83	7	125	24	7	32	16	7
Q9Y251	HPSE_HUMAN	9	24	0	TRUE	40	24	24	40	24	24	24	24	24
Q9Y295	DRG1_HUMAN	9	24	0	TRUE	63	24	24	24	24	24	24	24	24
Q9Y5N5	N6MT1_HUMAN	9	24	0	TRUE	178	129	18	33	32	17	24	24	16
Q9Y696	CLIC4_HUMAN	9	24	0	TRUE	24	24	18	24	24	18	24	24	18
O14818	PSA7_HUMAN	9	23	0	TRUE	27	27	23	27	27	23	23	23	23
P41091	IF2G_HUMAN	9	23	0	TRUE	82	80	80	24	22	22	23	22	22
P42126	ECI1_HUMAN	9	23	0	TRUE	38	23	1	38	23	1	38	23	1
P55072	TERA_HUMAN	9	23	0	TRUE	50	23	23	33	23	23	31	23	23
Q2VIR3	IF2GL_HUMAN	9	23	0	TRUE	49	47	47	24	22	22	23	22	22
Q330K2	NDUF6_HUMAN	9	23	0	TRUE	35	24	9	34	23	9	31	23	9
Q6NS38	ALKB2_HUMAN	9	23	0	TRUE	37	23	1	37	23	1	36	23	1
Q7KZN9	COX15_HUMAN	9	23	0	TRUE	23	23	7	23	23	7	23	23	7
Q8IWT0	ARCH_HUMAN	9	23	0	TRUE	23	23	17	23	23	17	23	23	17
Q8TAA3	PSMA8_HUMAN	9	23	0	TRUE	27	27	23	25	25	23	23	23	23
Q9H9J2	RM44_HUMAN	9	23	0	TRUE	169	23	1	169	23	1	168	23	1
Q9UPI3	FLVC2_HUMAN	9	23	0	TRUE	32	30	4	32	30	4	23	23	4
Q9Y2Y1	RPC10_HUMAN	9	23	0	TRUE	23	23	22	23	23	22	23	23	22
Q9Y535	RPC8_HUMAN	9	23	0	TRUE	23	23	14	23	23	14	23	23	14
O00767	SCD_HUMAN	9	22	0	TRUE	37	30	4	31	30	4	22	22	2
O43174	CP26A_HUMAN	9	22	0	TRUE	26	23	13	25	23	13	22	21	13
O94905	ERLN2_HUMAN	9	22	0	TRUE	52	23	17	50	22	17	27	22	17
P35475	IDUA_HUMAN	9	22	0	TRUE	71	28	1	63	22	1	60	22	1
P53985	MOT1_HUMAN	9	22	0	TRUE	47	22	13	45	22	13	24	22	13
P62191	PRS4_HUMAN	9	22	0	TRUE	90	43	21	27	24	20	22	22	20
Q58FF3	ENPLL_HUMAN	9	22	0	TRUE	49	41	36	27	22	19	20	15	12
Q9H0P0	5NT3A_HUMAN	9	22	0	TRUE	22	22	1	22	22	1	22	22	1
Q9H5Z1	DHX35_HUMAN	9	22	0	TRUE	198	104	92	25	22	19	13	10	8
Q9NR50	EI2BG_HUMAN	9	22	0	TRUE	23	23	23	22	22	22	21	21	21
Q9NS86	LANC2_HUMAN	9	22	0	TRUE	35	22	9	32	22	9	25	18	9
Q9NUZ1	ACOXL_HUMAN	9	22	0	TRUE	25	24	23	22	22	22	8	8	8
O60774	FMO6_HUMAN	9	21	0	TRUE	66	21	6	56	21	6	52	21	6
O75832	PSD10_HUMAN	9	21	0	TRUE	56	30	18	37	21	14	21	10	6
P35998	PRS7_HUMAN	9	21	0	TRUE	130	39	21	89	17	8	73	16	8
P36954	RPB9_HUMAN	9	21	0	TRUE	21	21	21	21	21	21	21	21	21
P61247	RS3A_HUMAN	9	21	0	TRUE	21	21	7	21	21	7	21	21	7
P61513	RL37A_HUMAN	9	21	0	TRUE	24	24	19	24	24	19	21	21	19
Q8N3J5	PPM1K_HUMAN	9	21	0	TRUE	768	51	5	696	21	1	694	20	1
Q8N8A2	ANR44_HUMAN	9	21	0	TRUE	29	23	18	29	23	18	21	15	10
Q8WTS1	ABHD5_HUMAN	9	21	0	TRUE	65	23	1	52	21	1	45	19	1
Q96RR1	PEO1_HUMAN	9	21	0	TRUE	52	21	8	52	21	8	27	21	8
Q99424	ACOX2_HUMAN	9	21	0	TRUE	24	21	3	24	21	3	21	19	3
Q9P1U0	RPA12_HUMAN	9	21	0	TRUE	21	21	20	21	21	20	21	21	20
O14737	PDCD5_HUMAN	9	20	0	TRUE	20	20	14	20	20	14	20	20	14
P22090	RS4Y1_HUMAN	9	20	0	TRUE	20	20	19	20	20	19	20	20	19
P31513	FMO3_HUMAN	9	20	0	TRUE	50	20	5	43	20	5	40	20	5
P39019	RS19_HUMAN	9	20	0	TRUE	20	20	20	20	20	20	20	20	20
P39023	RL3_HUMAN	9	20	0	TRUE	20	20	20	20	20	20	20	20	20
P51993	FUT6_HUMAN	9	20	0	TRUE	21	20	1	21	20	1	21	20	1
P62380	TBPL1_HUMAN	9	20	0	TRUE	20	20	20	20	20	20	18	18	18
P62701	RS4X_HUMAN	9	20	0	TRUE	20	20	19	20	20	19	20	20	19
Q0VDG4	SCRN3_HUMAN	9	20	0	TRUE	82	39	12	39	34	12	20	20	11
Q13093	PAFA_HUMAN	9	20	0	TRUE	36	28	7	27	26	7	20	19	7
Q16864	VATF_HUMAN	9	20	0	TRUE	32	31	18	29	28	18	20	20	18
Q5JUR7	TEX30_HUMAN	9	20	0	TRUE	28	24	7	26	24	7	20	19	7
Q86U17	SPA11_HUMAN	9	20	0	TRUE	21	20	20	21	20	20	20	19	19
Q8TD47	RS4Y2_HUMAN	9	20	0	TRUE	20	20	19	20	20	19	20	20	19
Q92901	RL3L_HUMAN	9	20	0	TRUE	20	20	20	20	20	20	20	20	20
Q96J66	MRP8_HUMAN	9	20	1	TRUE	59	20	1	59	20	1	26	20	1
Q96MS3	GL1D1_HUMAN	9	20	0	TRUE	286	96	20	60	57	16	14	12	12
Q99807	COQ7_HUMAN	9	20	0	TRUE	42	26	2	28	26	2	20	20	2
Q9BRX2	PELO_HUMAN	9	20	0	TRUE	20	20	20	20	20	20	20	20	20
Q9NR71	ASAH2_HUMAN	9	20	0	TRUE	22	20	19	22	20	19	22	20	19
Q9NSA0	S22AB_HUMAN	9	20	0	TRUE	103	20	1	91	20	1	82	20	1
Q9NUQ2	PLCE_HUMAN	9	20	0	TRUE	38	31	20	35	29	20	18	15	6
Q9NY26	S39A1_HUMAN	9	20	0	TRUE	20	20	2	20	20	2	20	20	2
Q9UKG4	S13A4_HUMAN	9	20	1	TRUE	22	20	13	22	20	13	22	20	13
Q9Y5K1	SPO11_HUMAN	9	20	0	TRUE	20	20	20	20	20	20	20	20	20
O15160	RPAC1_HUMAN	9	19	0	TRUE	19	19	11	19	19	11	19	19	11
O95825	QORL1_HUMAN	9	19	0	TRUE	24	19	18	22	19	18	20	19	18
P27635	RL10_HUMAN	9	19	0	TRUE	19	19	2	19	19	2	19	19	2
P39748	FEN1_HUMAN	9	19	0	TRUE	20	19	19	20	19	19	19	19	19
P49184	DNSL1_HUMAN	9	19	0	TRUE	19	19	17	19	19	17	19	19	17
P56537	IF6_HUMAN	9	19	0	TRUE	19	19	18	19	19	18	19	19	18
P62487	RPB7_HUMAN	9	19	0	TRUE	23	19	18	19	19	18	19	19	18
P62495	ERF1_HUMAN	9	19	0	TRUE	19	19	19	19	19	19	19	19	19
P62841	RS15_HUMAN	9	19	0	TRUE	16	19	19	21	19	19	21	19	19
P99999	CYC_HUMAN	9	19	0	TRUE	26	26	26	19	19	19	13	13	13
Q14012	KCC1A_HUMAN	9	19	0	TRUE	101	47	19	58	19	2	36	16	2
Q15024	EXOS7_HUMAN	9	19	0	TRUE	19	19	19	19	19	19	19	19	19
Q15067	ACOX1_HUMAN	9	19	0	TRUE	22	21	8	21	21	8	19	19	8
Q5K4L6	S27A3_HUMAN	9	19	0	TRUE	50	43	2	23	19	2	23	19	2
Q6ZNF0	ACP7_HUMAN	9	19	0	TRUE	135	49	16	40	33	16	19	16	15
Q8N118	CP4X1_HUMAN	9	19	0	TRUE	20	20	14	20	20	14	19	19	14
Q8N6M5	ALLC_HUMAN	9	19	0	TRUE	19	19	19	19	19	19	19	19	19
Q96GZ6	S41A3_HUMAN	9	19	0	TRUE	20	19	1	20	19	1	20	19	1
Q96L21	RL10L_HUMAN	9	19	0	TRUE	19	19	2	19	19	2	19	19	2
Q96NN9	AIFM3_HUMAN	9	19	0	TRUE	176	20	17	165	19	17	149	19	17
Q96S19	MTL26_HUMAN	9	19	0	TRUE	19	19	19	19	19	19	19	19	19
Q9BQ50	TREX2_HUMAN	9	19	0	TRUE	54	52	26	20	19	19	17	17	17
Q9BVQ7	AFG2B_HUMAN	9	19	0	TRUE	49	19	14	31	19	14	22	16	14
Q9H2P9	DPH5_HUMAN	9	19	0	TRUE	20	19	19	20	19	19	19	19	19
P05062	ALDOB_HUMAN	9	18	0	TRUE	20	20	18	18	18	16	18	18	16
P17980	PRS6A_HUMAN	9	18	0	TRUE	130	21	18	74	7	6	23	7	6
P20815	CP3A5_HUMAN	9	18	0	TRUE	25	21	11	25	21	11	18	18	11
P25789	PSA4_HUMAN	9	18	0	TRUE	20	18	18	18	18	18	18	18	18
P49326	FMO5_HUMAN	9	18	0	TRUE	47	18	8	43	18	8	28	18	8
P50990	TCPQ_HUMAN	9	18	0	TRUE	18	18	18	18	18	18	18	18	18
Q01814	AT2B2_HUMAN	9	18	0	TRUE	58	18	9	58	18	9	58	18	9
Q5RKV6	EXOS6_HUMAN	9	18	0	TRUE	19	18	18	19	18	18	18	18	18
Q8IY34	S15A3_HUMAN	9	18	0	TRUE	18	18	18	18	18	18	18	18	18
Q8N3Z3	GTPB8_HUMAN	9	18	0	TRUE	881	26	7	867	18	1	857	18	1
Q9NUU7	DD19A_HUMAN	9	18	0	TRUE	36	28	1	21	18	1	21	18	1
A0A1B0GVZ9	TM269_HUMAN	9	17	0	TRUE	33	25	16	24	17	16	19	12	11
O00154	BACH_HUMAN	9	17	0	TRUE	20	19	13	19	19	13	17	17	11
O00299	CLIC1_HUMAN	9	17	0	TRUE	23	17	17	23	17	17	17	17	17
P36957	ODO2_HUMAN	9	17	0	TRUE	19	18	18	18	17	17	17	17	17
P46776	RL27A_HUMAN	9	17	0	TRUE	20	20	20	17	17	17	17	17	17
P61254	RL26_HUMAN	9	17	0	TRUE	19	17	1	19	17	1	19	17	1
Q16739	CEGT_HUMAN	9	17	0	TRUE	74	24	16	29	19	16	17	16	16
Q86SK9	SCD5_HUMAN	9	17	0	TRUE	43	36	17	26	25	16	16	16	7
Q86W10	CP4Z1_HUMAN	9	17	0	TRUE	17	17	9	17	17	9	17	17	9
Q9NQT4	EXOS5_HUMAN	9	17	0	TRUE	19	17	17	18	17	17	17	17	17
Q9UF12	HYPDH_HUMAN	9	17	0	TRUE	33	33	8	20	20	8	17	17	8
Q9Y3B2	EXOS1_HUMAN	9	17	0	TRUE	20	20	17	20	20	17	17	17	17
O43143	DHX15_HUMAN	9	16	0	TRUE	97	79	23	20	16	6	12	9	6
O95907	MOT3_HUMAN	9	16	0	TRUE	18	16	10	18	16	10	16	16	10
P08684	CP3A4_HUMAN	9	16	0	TRUE	20	17	10	20	17	10	16	16	10
P09960	LKHA4_HUMAN	9	16	0	TRUE	32	23	9	22	16	9	19	16	9
P18754	RCC1_HUMAN	9	16	0	TRUE	45	41	31	18	16	7	11	9	6
P62277	RS13_HUMAN	9	16	0	TRUE	19	19	19	16	16	16	16	16	16
P98187	CP4F8_HUMAN	9	16	0	TRUE	18	18	6	17	17	5	16	16	5
Q13609	DNSL3_HUMAN	9	16	0	TRUE	16	16	16	16	16	16	16	16	16
Q5JS37	NHLC3_HUMAN	9	16	0	TRUE	29	16	3	28	16	3	21	14	3
Q8NBX0	SCPDL_HUMAN	9	16	0	TRUE	17	16	15	17	16	15	16	16	15
Q9H0N5	PHS2_HUMAN	9	16	0	TRUE	34	16	3	33	16	3	27	16	3
Q9HCS2	CP4FC_HUMAN	9	16	0	TRUE	18	16	6	18	16	6	17	16	6
Q9UBS3	DNJB9_HUMAN	9	16	0	TRUE	35	23	18	19	16	15	4	4	4
Q9ULC4	MCTS1_HUMAN	9	16	0	TRUE	23	20	11	23	20	11	16	16	7
Q9Y2P5	S27A5_HUMAN	9	16	0	TRUE	27	16	4	19	16	4	19	16	4
A0A1W2PR19	GSTT4_HUMAN	9	15	0	TRUE	79	15	3	70	15	3	34	14	3
O43502	RA51C_HUMAN	9	15	0	TRUE	23	15	15	22	15	15	22	15	15
P05388	RLA0_HUMAN	9	15	0	TRUE	29	28	15	27	27	15	7	7	6
P24462	CP3A7_HUMAN	9	15	0	TRUE	18	16	6	18	16	6	15	15	6
P46781	RS9_HUMAN	9	15	0	TRUE	123	53	7	22	22	7	15	15	3
P62312	LSM6_HUMAN	9	15	0	TRUE	15	15	15	15	15	15	15	15	15
Q58A44	PCOTH_HUMAN	9	15	0	TRUE	61	35	21	24	9	5	15	6	5
Q6NT55	CP4FN_HUMAN	9	15	0	TRUE	17	15	6	17	15	6	17	15	6
Q8NHW5	RLA0L_HUMAN	9	15	0	TRUE	29	28	15	27	27	15	7	7	6
Q96H72	S39AD_HUMAN	9	15	0	TRUE	24	15	2	23	15	2	23	15	2
Q9HAY6	BCDO1_HUMAN	9	15	0	TRUE	15	15	15	15	15	15	15	15	15
Q9UQ13	SHOC2_HUMAN	9	15	0	TRUE	49	41	2	25	17	1	15	10	1
A0A3B3IRV3	MCTS2_HUMAN	9	14	0	TRUE	21	18	7	21	18	7	14	14	7
A6NKH3	RL37L_HUMAN	9	14	0	TRUE	14	14	14	14	14	14	14	14	14
A6NNW6	ENO4_HUMAN	9	14	0	TRUE	16	14	9	16	14	9	16	14	9
F5H284	PAL4D_HUMAN	9	14	0	TRUE	29	27	14	25	24	13	11	11	8
O15254	ACOX3_HUMAN	9	14	0	TRUE	19	14	4	16	14	4	15	13	4
P19404	NDUV2_HUMAN	9	14	0	TRUE	710	17	1	687	14	1	647	13	1
P19447	ERCC3_HUMAN	9	14	0	TRUE	14	14	1	14	14	1	14	14	1
P21217	FUT3_HUMAN	9	14	0	TRUE	16	14	1	16	14	1	16	14	1
P33992	MCM5_HUMAN	9	14	0	TRUE	19	19	15	14	14	10	14	14	10
P54855	UDB15_HUMAN	9	14	0	TRUE	21	14	3	21	14	3	18	14	3
P62310	LSM3_HUMAN	9	14	0	TRUE	14	14	13	14	14	13	14	14	13
Q5JTN6	WDR38_HUMAN	9	14	0	TRUE	22	21	14	18	17	10	13	13	9
Q86V24	PAQR2_HUMAN	9	14	0	TRUE	23	14	7	23	14	7	23	14	7
Q9BYV7	BCDO2_HUMAN	9	14	0	TRUE	14	14	14	14	14	14	14	14	14
Q9HC07	TM165_HUMAN	9	14	0	TRUE	86	15	1	84	14	1	80	14	1
Q9NZJ9	NUDT4_HUMAN	9	14	0	TRUE	79	23	7	56	14	6	32	8	3
Q9UN37	VPS4A_HUMAN	9	14	0	TRUE	34	15	1	23	14	1	17	12	1
P40313	CTRL_HUMAN	9	13	0	TRUE	17	15	12	15	14	11	13	13	10
P62308	RUXG_HUMAN	9	13	0	TRUE	15	14	13	14	14	13	5	5	5
Q16795	NDUA9_HUMAN	9	13	0	TRUE	23	13	3	23	13	3	18	13	3
Q6QHF9	PAOX_HUMAN	9	13	0	TRUE	14	13	12	14	13	12	14	13	12
Q6UWM9	UD2A3_HUMAN	9	13	0	TRUE	18	13	1	18	13	1	18	13	1
Q71RS6	NCKX5_HUMAN	9	13	0	TRUE	36	13	4	36	13	4	26	13	4
Q8IV08	PLD3_HUMAN	9	13	0	TRUE	13	13	8	13	13	8	13	13	8
Q8N999	RLIG1_HUMAN	9	13	0	TRUE	15	13	3	14	13	3	14	13	3
Q96BZ4	PLD4_HUMAN	9	13	0	TRUE	13	13	2	13	13	2	13	13	2
Q9H0U4	RAB1B_HUMAN	9	13	0	TRUE	13	13	1	13	13	1	13	13	1
Q9NP85	PODO_HUMAN	9	13	0	TRUE	184	13	1	153	13	1	147	12	1
Q9ULX7	CAH14_HUMAN	9	13	0	TRUE	13	13	8	13	13	8	13	13	8
A0A024RBG1	NUD4B_HUMAN	9	12	0	TRUE	72	18	4	55	12	4	34	11	3
O43570	CAH12_HUMAN	9	12	0	TRUE	25	12	2	25	12	2	25	12	2
P0DN26	PAL4F_HUMAN	9	12	0	TRUE	26	25	10	20	19	10	12	12	10
P0DTE5	UD2A2_HUMAN	9	12	0	TRUE	36	12	2	36	12	2	27	12	2
P16118	F261_HUMAN	9	12	0	TRUE	12	12	7	12	12	7	12	12	7
P23786	CPT2_HUMAN	9	12	0	TRUE	12	12	12	12	12	12	12	12	12
P43155	CACP_HUMAN	9	12	0	TRUE	12	12	12	12	12	12	12	12	12
P78549	NTH_HUMAN	9	12	0	TRUE	486	15	1	444	12	1	422	11	1
Q02094	RHAG_HUMAN	9	12	0	TRUE	51	16	9	20	12	9	15	10	7
Q15392	DHC24_HUMAN	9	12	0	TRUE	12	12	2	12	12	2	12	12	2
Q16877	F264_HUMAN	9	12	0	TRUE	12	12	9	12	12	9	12	12	9
Q3SY77	UD3A2_HUMAN	9	12	0	TRUE	21	12	2	21	12	2	14	12	2
Q6P2M8	KCC1B_HUMAN	9	12	0	TRUE	61	58	9	14	12	3	12	10	3
Q9H4A4	AMPB_HUMAN	9	12	0	TRUE	16	12	9	16	12	9	14	12	9
Q9NP91	S6A20_HUMAN	9	12	0	TRUE	14	12	11	14	12	11	13	12	11
Q9NUM3	S39A9_HUMAN	9	12	0	TRUE	28	12	7	28	12	7	13	12	7
Q9UKG9	OCTC_HUMAN	9	12	0	TRUE	12	12	12	12	12	12	12	12	12
O15315	RA51B_HUMAN	9	11	0	TRUE	26	13	3	18	11	3	14	11	3
O75431	MTX2_HUMAN	9	11	0	TRUE	11	11	7	11	11	7	11	11	7
O75795	UDB17_HUMAN	9	11	0	TRUE	21	11	4	21	11	4	14	11	4
P23280	CAH6_HUMAN	9	11	0	TRUE	11	11	10	11	11	10	11	11	10
P28329	CLAT_HUMAN	9	11	0	TRUE	11	11	4	11	11	4	11	11	4
P41222	PTGDS_HUMAN	9	11	0	TRUE	11	11	11	11	11	11	11	11	11
P78329	CP4F2_HUMAN	9	11	0	TRUE	12	11	5	12	11	5	11	11	5
P82912	RT11_HUMAN	9	11	0	TRUE	333	11	6	269	11	6	265	11	6
Q08477	CP4F3_HUMAN	9	11	0	TRUE	12	11	7	12	11	7	11	11	7
Q12765	SCRN1_HUMAN	9	11	0	TRUE	49	34	4	37	33	4	11	9	4
Q53H12	AGK_HUMAN	9	11	0	TRUE	11	11	3	11	11	3	11	11	3
Q53HV7	SMUG1_HUMAN	9	11	0	TRUE	11	11	11	11	11	11	12	11	11
Q5BJD5	TM41B_HUMAN	9	11	0	TRUE	61	11	9	57	11	9	49	10	9
Q8N2U0	TM256_HUMAN	9	11	0	TRUE	11	11	11	11	11	11	11	11	11
Q8NG04	S2610_HUMAN	9	11	0	TRUE	20	14	7	15	14	7	11	10	7
Q9Y6F1	PARP3_HUMAN	9	11	0	TRUE	11	11	11	11	11	11	11	11	11
A2RU49	HYKK_HUMAN	9	10	0	TRUE	16	10	9	14	10	9	10	10	9
O14773	TPP1_HUMAN	9	10	0	TRUE	10	10	10	10	10	10	10	10	10
O75594	PGRP1_HUMAN	9	10	0	TRUE	133	20	2	74	10	2	61	8	2
P24855	DNAS1_HUMAN	9	10	0	TRUE	14	10	10	10	10	10	10	10	10
P36537	UDB10_HUMAN	9	10	0	TRUE	14	10	4	14	10	4	12	10	4
P49642	PRI1_HUMAN	9	10	0	TRUE	11	10	1	11	10	1	10	10	1
P62306	RUXF_HUMAN	9	10	0	TRUE	13	10	1	10	10	1	10	10	1
Q15661	TRYB1_HUMAN	9	10	0	TRUE	12	12	10	10	10	9	8	8	7
Q5SRE7	PHYD1_HUMAN	9	10	0	TRUE	14	11	11	11	10	10	6	6	6
Q6GPI1	CTRB2_HUMAN	9	10	0	TRUE	12	12	11	10	10	10	5	5	5
Q6NUS8	UD3A1_HUMAN	9	10	0	TRUE	14	10	1	14	10	1	13	10	1
Q92874	DNSL2_HUMAN	9	10	0	TRUE	10	10	10	10	10	10	10	10	10
Q96FV2	SCRN2_HUMAN	9	10	0	TRUE	57	32	5	43	28	2	10	10	2
Q99471	PFD5_HUMAN	9	10	0	TRUE	14	12	6	12	10	4	10	9	4
Q9UKC9	FBXL2_HUMAN	9	10	0	TRUE	54	24	7	22	10	4	19	7	2
Q9Y2B2	PIGL_HUMAN	9	10	0	TRUE	10	10	3	10	10	3	10	10	3
O00476	NPT4_HUMAN	9	9	0	TRUE	100	36	3	30	27	3	9	7	3
O43813	LANC1_HUMAN	9	9	0	TRUE	16	13	9	10	9	9	9	9	9
P07108	ACBP_HUMAN	9	9	0	TRUE	9	9	9	9	9	9	9	9	9
P36952	SPB5_HUMAN	9	9	0	TRUE	12	10	9	9	9	9	9	9	9
P48637	GSHB_HUMAN	9	9	0	TRUE	9	9	9	9	9	9	9	9	9
P48775	T23O_HUMAN	9	9	0	TRUE	9	9	9	9	9	9	9	9	9
P62910	RL32_HUMAN	9	9	0	TRUE	14	14	3	10	10	1	9	9	1
Q6ZNB7	ALKMO_HUMAN	9	9	0	TRUE	17	10	4	16	9	3	16	9	3
Q8N5M1	ATPF2_HUMAN	9	9	0	TRUE	11	9	1	11	9	1	11	9	1
Q8NDC4	MORN4_HUMAN	9	9	0	TRUE	49	23	10	21	9	2	3	3	1
Q8TEB9	RHBL4_HUMAN	9	9	0	TRUE	11	9	8	10	9	8	10	9	8
Q9NV31	IMP3_HUMAN	9	9	0	TRUE	18	18	7	11	11	7	9	9	7
A6NIM6	S15A5_HUMAN	9	8	0	TRUE	8	8	3	8	8	3	8	8	3
B5MD39	GGTL3_HUMAN	9	8	0	TRUE	12	11	7	10	9	7	8	8	6
O15084	ANR28_HUMAN	9	8	0	TRUE	16	8	6	15	8	6	15	8	6
P09211	GSTP1_HUMAN	9	8	0	TRUE	12	8	8	12	8	8	9	8	8
P0DJI8	SAA1_HUMAN	9	8	0	TRUE	17	14	8	13	13	8	8	8	8
P10155	RO60_HUMAN	9	8	0	TRUE	13	9	8	9	9	8	8	8	8
P14920	OXDA_HUMAN	9	8	0	TRUE	9	9	8	8	8	8	8	8	8
P33993	MCM7_HUMAN	9	8	0	TRUE	18	13	2	13	8	2	8	8	2
P51153	RAB13_HUMAN	9	8	0	TRUE	9	8	3	9	8	3	9	8	3
P58546	MTPN_HUMAN	9	8	0	TRUE	29	27	24	8	8	8	7	7	7
P62820	RAB1A_HUMAN	9	8	0	TRUE	8	8	2	8	8	2	8	8	2
Q03013	GSTM4_HUMAN	9	8	0	TRUE	8	8	8	8	8	8	8	8	8
Q14031	CO4A6_HUMAN	9	8	0	TRUE	13	9	4	12	8	3	9	8	3
Q16667	CDKN3_HUMAN	9	8	0	TRUE	19	8	4	18	8	4	18	8	4
Q5R3I4	TTC38_HUMAN	9	8	0	TRUE	10	8	5	10	8	5	9	8	5
Q8N6N7	ACBD7_HUMAN	9	8	0	TRUE	8	8	8	8	8	8	8	8	8
Q96IG2	FXL20_HUMAN	9	8	0	TRUE	32	15	2	18	8	1	11	4	1
Q96NT5	PCFT_HUMAN	9	8	0	TRUE	11	8	3	11	8	3	8	8	3
Q96P63	SPB12_HUMAN	9	8	0	TRUE	8	8	8	8	8	8	5	5	5
Q96S44	PRPK_HUMAN	9	8	0	TRUE	8	8	8	8	8	8	8	7	7
Q9BVM4	GGACT_HUMAN	9	8	0	TRUE	16	8	2	14	8	2	11	7	1
Q9NRZ7	PLCC_HUMAN	9	8	0	TRUE	10	8	2	10	8	2	10	8	2
Q9UBD6	RHCG_HUMAN	9	8	0	TRUE	72	19	4	19	8	4	12	8	4
Q9UKL6	PPCT_HUMAN	9	8	0	TRUE	10	10	6	10	10	6	8	8	6
O95528	GTR10_HUMAN	9	7	0	TRUE	8	8	7	8	8	7	7	7	7
P00403	COX2_HUMAN	9	7	0	TRUE	82	68	41	7	7	7	5	5	5
P08263	GSTA1_HUMAN	9	7	0	TRUE	8	8	7	8	8	7	7	7	7
P09488	GSTM1_HUMAN	9	7	0	TRUE	7	7	7	7	7	7	7	7	7
P17538	CTRB1_HUMAN	9	7	0	TRUE	9	9	8	7	7	7	6	6	6
P19387	RPB3_HUMAN	9	7	0	TRUE	21	9	7	8	7	7	8	7	7
P20618	PSB1_HUMAN	9	7	0	TRUE	12	10	9	7	6	6	7	6	6
P30876	RPB2_HUMAN	9	7	5	TRUE	46	15	7	9	7	7	9	7	7
P40306	PSB10_HUMAN	9	7	0	TRUE	13	7	1	13	7	1	13	7	1
P58872	RHBL3_HUMAN	9	7	0	TRUE	39	28	6	15	14	6	7	7	6
P83881	RL36A_HUMAN	9	7	0	TRUE	78	7	7	19	7	7	19	7	7
Q16518	RPE65_HUMAN	9	7	0	TRUE	7	7	7	7	7	7	7	7	7
Q5VXI9	LIPN_HUMAN	9	7	0	TRUE	7	7	7	7	7	7	7	7	7
Q5VYX0	RNLS_HUMAN	9	7	0	TRUE	7	7	7	7	7	7	7	7	7
Q5VZY2	PLPP4_HUMAN	9	7	0	TRUE	44	9	7	29	6	4	16	3	3
Q6PF18	MORN3_HUMAN	9	7	0	TRUE	43	27	5	14	7	1	9	4	1
Q6V0L0	CP26C_HUMAN	9	7	0	TRUE	8	7	3	8	7	3	7	7	3
Q8NCN5	PDPR_HUMAN	9	7	0	TRUE	7	7	7	7	7	7	7	7	7
Q8WXI8	CLC4D_HUMAN	9	7	0	TRUE	10	10	10	7	7	7	5	5	5
Q969Q0	RL36L_HUMAN	9	7	0	TRUE	78	7	7	19	7	7	19	7	7
Q96AH8	RAB7B_HUMAN	9	7	0	TRUE	8	7	1	7	7	1	7	7	1
Q99489	OXDD_HUMAN	9	7	0	TRUE	8	8	7	8	8	7	7	7	7
Q9BV94	EDEM2_HUMAN	9	7	0	TRUE	7	7	4	7	7	4	7	7	4
Q9H999	PANK3_HUMAN	9	7	0	TRUE	14	7	1	13	7	1	13	7	1
Q9HDC9	APMAP_HUMAN	9	7	0	TRUE	10	7	6	10	7	6	7	7	6
Q9NR63	CP26B_HUMAN	9	7	0	TRUE	9	7	4	8	7	4	7	7	4
Q9UI17	M2GD_HUMAN	9	7	0	TRUE	7	7	7	7	7	7	7	7	7
Q9UJA3	MCM8_HUMAN	9	7	0	TRUE	7	7	7	7	7	7	7	7	7
Q9UL12	SARDH_HUMAN	9	7	0	TRUE	7	7	7	7	7	7	7	7	7
Q9Y6A2	CP46A_HUMAN	9	7	0	TRUE	10	7	7	10	7	7	10	7	7
A4D1F6	LRRD1_HUMAN	9	6	0	TRUE	19	6	2	14	6	2	9	3	2
A6NIV6	LRIQ4_HUMAN	9	6	0	TRUE	9	8	7	6	6	4	3	3	2
O14832	PAHX_HUMAN	9	6	0	TRUE	35	6	1	35	6	1	32	5	1
O15375	MOT6_HUMAN	9	6	0	TRUE	12	6	1	12	6	1	9	6	1
O43246	CTR4_HUMAN	9	6	0	TRUE	526	6	2	502	6	2	392	6	2
O43542	XRCC3_HUMAN	9	6	0	TRUE	31	25	2	18	18	2	6	6	2
O75310	UDB11_HUMAN	9	6	0	TRUE	10	6	1	10	6	1	8	6	1
O95822	DCMC_HUMAN	9	6	0	TRUE	13	9	5	10	9	5	6	6	5
P02511	CRYAB_HUMAN	9	6	0	TRUE	9	6	2	9	6	2	7	6	2
P20231	TRYB2_HUMAN	9	6	0	TRUE	8	8	7	6	6	5	5	5	4
P24557	THAS_HUMAN	9	6	0	TRUE	7	6	1	6	6	1	6	6	1
P24941	CDK2_HUMAN	9	6	0	TRUE	49	26	6	14	6	3	8	6	3
P29622	KAIN_HUMAN	9	6	0	TRUE	7	6	6	7	6	6	6	5	5
P35219	CAH8_HUMAN	9	6	0	TRUE	7	7	5	7	7	5	6	6	5
P41247	PLPL4_HUMAN	9	6	0	TRUE	43	10	6	8	6	5	4	4	4
P51798	CLCN7_HUMAN	9	6	0	TRUE	34	6	4	33	6	4	32	6	4
P60900	PSA6_HUMAN	9	6	0	TRUE	6	6	6	6	6	6	6	6	6
Q15785	TOM34_HUMAN	9	6	0	TRUE	50	11	7	43	6	5	4	4	3
Q63ZY6	NSN5C_HUMAN	9	6	0	TRUE	67	67	8	6	6	2	2	2	1
Q86VZ2	WDR5B_HUMAN	9	6	0	TRUE	21	17	5	12	10	5	6	6	4
Q86WD7	SPA9_HUMAN	9	6	0	TRUE	8	6	5	7	6	5	6	5	5
Q8IX18	DHX40_HUMAN	9	6	0	TRUE	57	15	7	6	6	5	4	4	4
Q96DE9	EOLA2_HUMAN	9	6	0	TRUE	6	6	6	6	6	6	3	3	3
Q9BWS9	CHID1_HUMAN	9	6	0	TRUE	48	25	4	19	15	4	6	6	1
Q9BX51	GGTL1_HUMAN	9	6	0	TRUE	11	10	4	8	7	3	6	6	3
Q9BXA6	TSSK6_HUMAN	9	6	0	TRUE	37	32	11	6	6	5	1	1	1
Q9GZV4	IF5A2_HUMAN	9	6	0	TRUE	13	6	2	13	6	2	13	6	2
Q9H4G4	GAPR1_HUMAN	9	6	0	TRUE	13	13	10	6	6	6	5	5	5
Q9NWM0	SMOX_HUMAN	9	6	0	TRUE	7	6	6	6	6	6	6	6	6
Q9UHW5	GPN3_HUMAN	9	6	0	TRUE	9	6	2	9	6	2	8	6	2
Q9Y2P8	RCL1_HUMAN	9	6	0	TRUE	12	6	6	7	6	6	6	6	6
A2RUC4	TYW5_HUMAN	9	5	0	TRUE	9	8	2	6	6	2	5	5	2
O14772	FPGT_HUMAN	9	5	0	TRUE	96	94	93	5	5	2	4	4	2
O60259	KLK8_HUMAN	9	5	0	TRUE	7	6	3	6	5	3	6	5	3
O75351	VPS4B_HUMAN	9	5	0	TRUE	38	9	1	20	5	1	11	5	1
P02489	CRYAA_HUMAN	9	5	0	TRUE	21	5	1	21	5	1	20	5	1
P03901	NU4LM_HUMAN	9	5	0	TRUE	5	5	5	5	5	5	5	5	5
P07477	TRY1_HUMAN	9	5	0	TRUE	6	6	6	5	5	5	3	3	3
P09210	GSTA2_HUMAN	9	5	0	TRUE	8	6	4	8	6	4	5	5	4
P09417	DHPR_HUMAN	9	5	0	TRUE	6	5	4	6	5	4	5	5	4
P28072	PSB6_HUMAN	9	5	0	TRUE	14	14	1	6	6	1	5	5	1
P49720	PSB3_HUMAN	9	5	0	TRUE	10	10	9	6	5	5	3	3	3
P51956	NEK3_HUMAN	9	5	0	TRUE	26	9	8	10	2	1	5	2	1
P61964	WDR5_HUMAN	9	5	0	TRUE	24	18	3	12	10	3	5	5	3
Q00526	CDK3_HUMAN	9	5	0	TRUE	45	37	24	6	4	1	5	4	1
Q14011	CIRBP_HUMAN	9	5	0	TRUE	6	5	5	6	5	5	6	5	5
Q14568	HS902_HUMAN	9	5	0	TRUE	13	9	8	5	5	4	2	2	1
Q16772	GSTA3_HUMAN	9	5	0	TRUE	9	6	5	9	6	5	5	5	5
Q8IXQ9	ETKMT_HUMAN	9	5	0	TRUE	7	5	3	7	5	3	7	5	3
Q8NF86	PRS33_HUMAN	9	5	0	TRUE	5	5	5	5	5	5	4	4	4
Q8WU10	PYRD1_HUMAN	9	5	0	TRUE	13	8	2	11	8	2	5	3	2
Q92876	KLK6_HUMAN	9	5	0	TRUE	9	9	8	5	5	5	3	3	3
Q92930	RAB8B_HUMAN	9	5	0	TRUE	5	5	1	5	5	1	5	5	1
Q96S06	LMF1_HUMAN	9	5	0	TRUE	5	5	5	5	5	5	5	5	5
Q9BVL4	SELO_HUMAN	9	5	0	TRUE	112	5	4	112	5	4	105	5	4
Q9H9A6	LRC40_HUMAN	9	5	0	TRUE	23	17	10	5	2	1	5	2	1
Q9HB55	CP343_HUMAN	9	5	0	TRUE	8	5	1	8	5	1	5	5	1
Q9NZK5	ADA2_HUMAN	9	5	0	TRUE	10	5	4	10	5	4	10	5	4
Q9UQQ1	NALDL_HUMAN	9	5	1	TRUE	6	5	3	6	5	3	6	5	3
Q9Y259	CHKB_HUMAN	9	5	0	TRUE	7	5	1	7	5	1	6	5	1
A6NHG4	DDTL_HUMAN	9	4	0	TRUE	4	4	1	4	4	1	4	4	1
O60760	HPGDS_HUMAN	9	4	0	TRUE	6	6	3	6	6	3	4	4	3
O95140	MFN2_HUMAN	9	4	0	TRUE	4	4	3	4	4	3	4	4	3
P02753	RET4_HUMAN	9	4	0	TRUE	9	8	1	8	8	1	4	4	1
P07288	KLK3_HUMAN	9	4	0	TRUE	8	7	6	5	4	4	4	4	4
P07478	TRY2_HUMAN	9	4	0	TRUE	5	5	4	4	4	4	2	2	2
P11309	PIM1_HUMAN	9	4	0	TRUE	38	37	22	6	4	2	3	2	1
P16662	UD2B7_HUMAN	9	4	0	TRUE	6	4	1	6	4	1	4	4	1
P36543	VATE1_HUMAN	9	4	0	TRUE	4	4	4	4	4	4	4	4	4
P45381	ACY2_HUMAN	9	4	0	TRUE	4	4	4	4	4	4	4	4	4
P50454	SERPH_HUMAN	9	4	0	TRUE	4	4	4	4	4	4	4	4	4
P51817	PRKX_HUMAN	9	4	0	TRUE	49	35	4	14	3	2	14	3	2
P54278	PMS2_HUMAN	9	4	0	TRUE	14	4	3	14	4	3	5	4	3
P61006	RAB8A_HUMAN	9	4	0	TRUE	4	4	3	4	4	3	4	4	3
Q00535	CDK5_HUMAN	9	4	0	TRUE	24	23	3	19	18	3	4	3	3
Q16850	CP51A_HUMAN	9	4	0	TRUE	8	4	3	8	4	3	8	4	3
Q5T3U5	MRP7_HUMAN	9	4	0	TRUE	4	4	4	4	4	4	4	4	4
Q5VZ03	NXNL2_HUMAN	9	4	0	TRUE	24	17	4	6	5	4	4	3	3
Q63HM9	PLCX3_HUMAN	9	4	0	TRUE	6	6	4	4	4	4	3	3	3
Q7RTY9	PRS41_HUMAN	9	4	0	TRUE	4	4	1	4	4	1	4	4	1
Q8N136	DAW1_HUMAN	9	4	0	TRUE	10	6	3	7	5	2	4	3	2
Q8NB46	ANR52_HUMAN	9	4	0	TRUE	7	4	3	7	4	3	7	4	3
Q92928	RAB1C_HUMAN	9	4	0	TRUE	4	4	1	4	4	1	4	4	1
Q96CB9	NSUN4_HUMAN	9	4	0	TRUE	68	33	4	9	4	4	7	2	2
Q96HD9	ACY3_HUMAN	9	4	0	TRUE	4	4	4	4	4	4	4	4	4
Q96IU4	ABHEB_HUMAN	9	4	0	TRUE	4	4	4	4	4	4	4	4	4
Q96J65	MRP9_HUMAN	9	4	1	TRUE	27	4	4	17	4	4	4	4	4
Q96K12	FACR2_HUMAN	9	4	0	TRUE	59	4	4	56	1	1	15	1	1
Q99436	PSB7_HUMAN	9	4	0	TRUE	18	4	2	15	4	2	15	4	2
Q9P1W9	PIM2_HUMAN	9	4	0	TRUE	13	12	9	4	4	3	3	3	3
Q9Y3A5	SBDS_HUMAN	9	4	0	TRUE	22	4	4	21	4	4	4	4	4
O43704	ST1B1_HUMAN	9	3	0	TRUE	3	3	3	3	3	3	3	3	3
P00540	MOS_HUMAN	9	3	0	TRUE	9	7	5	3	3	3	3	3	3
P08217	CEL2A_HUMAN	9	3	0	TRUE	3	3	3	3	3	3	1	1	1
P0DJD7	PEPA4_HUMAN	9	3	0	TRUE	4	4	3	3	3	2	3	3	2
P0DJD8	PEPA3_HUMAN	9	3	0	TRUE	4	4	3	3	3	2	3	3	2
P0DJD9	PEPA5_HUMAN	9	3	0	TRUE	4	4	3	3	3	2	3	3	2
P0DMN0	ST1A4_HUMAN	9	3	0	TRUE	4	3	2	4	3	2	4	3	2
P13164	IFM1_HUMAN	9	3	0	TRUE	9	7	3	5	3	2	4	2	1
P42785	PCP_HUMAN	9	3	0	TRUE	3	3	3	3	3	3	3	3	3
P51124	GRAM_HUMAN	9	3	0	TRUE	4	3	3	4	3	3	2	2	2
P51149	RAB7A_HUMAN	9	3	0	TRUE	13	11	2	3	3	1	3	3	1
P54619	AAKG1_HUMAN	9	3	0	TRUE	3	3	2	3	3	2	3	3	2
P56937	DHB7_HUMAN	9	3	0	TRUE	8	3	1	4	3	1	3	3	1
Q04609	FOLH1_HUMAN	9	3	0	TRUE	4	3	2	4	3	2	4	3	2
Q13228	SBP1_HUMAN	9	3	0	TRUE	3	3	3	3	3	3	3	3	3
Q6IMI6	ST1C3_HUMAN	9	3	0	TRUE	3	3	2	3	3	2	3	3	2
Q6IPT4	NB5R5_HUMAN	9	3	0	TRUE	78	65	2	4	4	2	3	3	2
Q6SA08	TSSK4_HUMAN	9	3	0	TRUE	8	7	5	3	3	3	1	1	1
Q8IXV7	KLD8B_HUMAN	9	3	0	TRUE	17	5	3	10	2	1	7	2	1
Q8IYD2	KLD8A_HUMAN	9	3	0	TRUE	9	6	5	6	3	2	3	3	2
Q8IZ83	A16A1_HUMAN	9	3	0	TRUE	3	3	3	3	3	3	3	3	3
Q8NCK7	MOT11_HUMAN	9	3	0	TRUE	4	3	1	4	3	1	3	3	1
Q8NHM4	TRY6_HUMAN	9	3	0	TRUE	4	4	4	3	3	3	2	2	2
Q8TCD6	PHOP2_HUMAN	9	3	0	TRUE	5	5	1	5	5	1	3	3	1
Q8TE69	EOLA1_HUMAN	9	3	0	TRUE	3	3	3	3	3	3	3	3	3
Q8TF66	LRC15_HUMAN	9	3	0	TRUE	35	8	2	8	3	1	5	2	1
Q8WVX9	FACR1_HUMAN	9	3	0	TRUE	48	3	3	45	1	1	26	1	1
Q96SL1	DIRC2_HUMAN	9	3	0	TRUE	3	3	1	3	3	1	3	3	1
Q99551	MTEF1_HUMAN	9	3	0	TRUE	5	4	3	4	3	2	1	1	1
Q9BQD7	ANKMT_HUMAN	9	3	0	TRUE	7	3	1	7	3	1	6	3	1
Q9BQR3	PRS27_HUMAN	9	3	0	TRUE	3	3	3	3	3	3	3	3	3
Q9BS92	NPS3B_HUMAN	9	3	0	TRUE	3	3	3	3	3	3	3	3	3
Q9BUM1	G6PC3_HUMAN	9	3	0	TRUE	3	3	2	3	3	2	3	3	2
Q9BX10	GTPB2_HUMAN	9	3	0	TRUE	5	3	3	3	3	3	3	3	3
Q9BXS0	COPA1_HUMAN	9	3	0	TRUE	15	3	1	10	3	1	4	1	1
Q9BYW1	GTR11_HUMAN	9	3	0	TRUE	6	3	2	4	3	2	3	3	2
Q9H300	PARL_HUMAN	9	3	0	TRUE	20	3	1	14	3	1	12	2	1
Q9NUJ7	PLCX1_HUMAN	9	3	0	TRUE	20	14	3	14	14	3	2	2	2
Q9UFN0	NPS3A_HUMAN	9	3	0	TRUE	3	3	3	3	3	3	3	3	3
Q9UNI1	CELA1_HUMAN	9	3	0	TRUE	7	6	3	3	3	3	1	1	1
Q9Y2V0	CDIN1_HUMAN	9	3	0	TRUE	7	6	3	7	6	3	3	3	3
O14561	ACPM_HUMAN	9	2	0	TRUE	4	4	2	2	2	2	2	2	2
O14880	MGST3_HUMAN	9	2	0	TRUE	3	2	1	3	2	1	3	2	1
O15217	GSTA4_HUMAN	9	2	0	TRUE	3	2	2	3	2	2	3	2	2
O15228	GNPAT_HUMAN	9	2	0	TRUE	97	10	2	3	3	2	2	2	1
O15247	CLIC2_HUMAN	9	2	0	TRUE	5	2	1	2	2	1	2	2	1
O75897	ST1C4_HUMAN	9	2	0	TRUE	2	2	1	2	2	1	2	2	1
O75936	BODG_HUMAN	9	2	0	TRUE	2	2	2	2	2	2	2	2	2
P02008	HBAZ_HUMAN	9	2	0	TRUE	2	2	2	2	2	2	2	2	2
P06870	KLK1_HUMAN	9	2	0	TRUE	3	2	1	2	2	1	2	2	1
P08218	CEL2B_HUMAN	9	2	0	TRUE	3	3	3	2	2	2	2	2	2
P08246	ELNE_HUMAN	9	2	0	TRUE	2	2	2	2	2	2	2	2	2
P0CF97	F200B_HUMAN	9	2	0	TRUE	2	2	2	2	2	2	2	2	2
P0DMM9	ST1A3_HUMAN	9	2	0	TRUE	3	2	1	3	2	1	3	2	1
P0DN37	PAL4G_HUMAN	9	2	0	TRUE	2	2	1	2	2	1	2	2	1
P11509	CP2A6_HUMAN	9	2	0	TRUE	2	2	1	2	2	1	2	2	1
P20151	KLK2_HUMAN	9	2	0	TRUE	5	5	4	2	2	2	2	2	2
P25788	PSA3_HUMAN	9	2	0	TRUE	2	2	2	2	2	2	2	2	2
P43354	NR4A2_HUMAN	9	2	0	TRUE	2	2	2	2	2	2	2	2	2
P46439	GSTM5_HUMAN	9	2	0	TRUE	2	2	2	2	2	2	2	2	2
P49888	ST1E1_HUMAN	9	2	0	TRUE	2	2	2	2	2	2	2	2	2
P51801	CLCKB_HUMAN	9	2	0	TRUE	26	2	1	22	2	1	2	2	1
P56559	ARL4C_HUMAN	9	2	0	TRUE	2	2	2	2	2	2	2	2	2
P69891	HBG1_HUMAN	9	2	0	TRUE	2	2	2	2	2	2	2	2	2
Q16878	CDO1_HUMAN	9	2	0	TRUE	4	2	1	4	2	1	3	2	1
Q2TAA5	ALG11_HUMAN	9	2	0	TRUE	4	2	1	4	2	1	3	2	1
Q3KRA9	ALKB6_HUMAN	9	2	0	TRUE	2	2	2	2	2	2	2	2	2
Q49AG3	ZBED5_HUMAN	9	2	0	TRUE	2	2	2	2	2	2	2	2	2
Q4G0N4	NAKD2_HUMAN	9	2	0	TRUE	7	2	1	7	2	1	2	2	1
Q53H54	TYW2_HUMAN	9	2	0	TRUE	5	2	1	5	2	1	4	1	1
Q5VTL7	FNDC7_HUMAN	9	2	0	TRUE	5	3	2	3	1	1	2	1	1
Q7RTV2	GSTA5_HUMAN	9	2	0	TRUE	3	3	2	3	3	2	2	2	2
Q7RTY3	PRS45_HUMAN	9	2	0	TRUE	4	4	2	4	4	2	2	2	2
Q8IZ13	F200C_HUMAN	9	2	0	TRUE	2	2	2	2	2	2	2	2	2
Q8N165	PDK1L_HUMAN	9	2	0	TRUE	3	3	2	2	2	1	2	2	1
Q8TAC1	RFESD_HUMAN	9	2	0	TRUE	4	2	1	4	2	1	4	2	1
Q8WUG5	S22AH_HUMAN	9	2	0	TRUE	2	2	1	2	2	1	2	2	1
Q8WXB1	MT21A_HUMAN	9	2	0	TRUE	13	12	2	9	9	2	1	1	1
Q92570	NR4A3_HUMAN	9	2	0	TRUE	2	2	2	2	2	2	2	2	2
Q96A05	VATE2_HUMAN	9	2	0	TRUE	2	2	2	2	2	2	2	2	2
Q99895	CTRC_HUMAN	9	2	0	TRUE	2	2	2	2	2	2	1	1	1
Q9BXJ2	C1QT7_HUMAN	9	2	0	TRUE	5	2	1	5	2	1	4	2	1
Q9H4I3	TRABD_HUMAN	9	2	0	TRUE	32	25	2	7	7	2	2	2	2
Q9HBA9	FOH1B_HUMAN	9	2	0	TRUE	31	27	7	2	2	2	1	1	1
Q9NP94	S39A2_HUMAN	9	2	0	TRUE	2	2	2	2	2	2	2	2	2
Q9NRN7	ADPPT_HUMAN	9	2	0	TRUE	53	2	1	53	2	1	35	2	1
Q9NVH6	TMLH_HUMAN	9	2	0	TRUE	2	2	2	2	2	2	2	2	2
Q9UHE5	NAT8_HUMAN	9	2	0	TRUE	15	2	2	13	1	1	12	1	1
Q9UHL4	DPP2_HUMAN	9	2	0	TRUE	2	2	2	2	2	2	2	2	2
Q9UKR3	KLK13_HUMAN	9	2	0	TRUE	8	8	1	2	2	1	2	2	1
Q9Y536	PAL4A_HUMAN	9	2	0	TRUE	2	2	2	2	2	2	2	2	2
Q9Y6G3	RM42_HUMAN	9	2	0	TRUE	2	2	2	2	2	2	2	2	2
A0A075B6Q5	HV364_HUMAN	9	1	0	TRUE	1	1	1	1	1	1	1	1	1
A0A1B0GUS4	UB2L5_HUMAN	9	1	0	TRUE	1	1	1	1	1	1	1	1	1
A6NEC2	PSAL_HUMAN	9	1	0	TRUE	6	5	2	1	1	1	1	1	1
A6NN14	ZN729_HUMAN	9	1	0	TRUE	1	1	1	1	1	1	1	1	1
O14966	RAB7L_HUMAN	9	1	0	TRUE	1	1	1	1	1	1	1	1	1
O75106	AOC2_HUMAN	9	1	0	TRUE	1	1	1	1	1	1	1	1	1
O95258	UCP5_HUMAN	9	1	0	TRUE	1	1	1	1	1	1	1	1	1
O95847	UCP4_HUMAN	9	1	0	TRUE	1	1	1	1	1	1	1	1	1
P00746	CFAD_HUMAN	9	1	0	TRUE	3	3	3	1	1	1	1	1	1
P02042	HBD_HUMAN	9	1	0	TRUE	1	1	1	1	1	1	1	1	1
P02768	ALBU_HUMAN	9	1	0	TRUE	1	1	1	1	1	1	1	1	1
P02771	FETA_HUMAN	9	1	0	TRUE	1	1	1	1	1	1	1	1	1
P07951	TPM2_HUMAN	9	1	0	TRUE	1	1	1	1	1	1	1	1	1
P10620	MGST1_HUMAN	9	1	0	TRUE	1	1	1	1	1	1	1	1	1
P17707	DCAM_HUMAN	9	1	0	TRUE	1	1	1	1	1	1	1	1	1
P21266	GSTM3_HUMAN	9	1	0	TRUE	1	1	1	1	1	1	1	1	1
P25874	UCP1_HUMAN	9	1	0	TRUE	1	1	1	1	1	1	1	1	1
P27169	PON1_HUMAN	9	1	0	TRUE	1	1	1	1	1	1	1	1	1
P36507	MP2K2_HUMAN	9	1	0	TRUE	3	1	1	1	1	1	1	1	1
P36955	PEDF_HUMAN	9	1	0	TRUE	2	1	1	1	1	1	1	1	1
P40617	ARL4A_HUMAN	9	1	0	TRUE	2	1	1	1	1	1	1	1	1
P43652	AFAM_HUMAN	9	1	0	TRUE	1	1	1	1	1	1	1	1	1
P46059	S15A1_HUMAN	9	1	0	TRUE	6	1	1	6	1	1	6	1	1
P49459	UBE2A_HUMAN	9	1	0	TRUE	2	1	1	1	1	1	1	1	1
P49721	PSB2_HUMAN	9	1	0	TRUE	2	2	1	1	1	1	1	1	1
P49902	5NTC_HUMAN	9	1	0	TRUE	1	1	1	1	1	1	1	1	1
P50225	ST1A1_HUMAN	9	1	0	TRUE	2	1	1	2	1	1	2	1	1
P50226	ST1A2_HUMAN	9	1	0	TRUE	1	1	1	1	1	1	1	1	1
P51668	UB2D1_HUMAN	9	1	0	TRUE	1	1	1	1	1	1	1	1	1
P53611	PGTB2_HUMAN	9	1	0	TRUE	1	1	1	1	1	1	1	1	1
P55273	CDN2D_HUMAN	9	1	0	TRUE	3	1	1	1	1	1	1	1	1
P61026	RAB10_HUMAN	9	1	0	TRUE	1	1	1	1	1	1	1	1	1
P61077	UB2D3_HUMAN	9	1	0	TRUE	1	1	1	1	1	1	1	1	1
P61916	NPC2_HUMAN	9	1	0	TRUE	2	2	1	2	2	1	1	1	1
P62837	UB2D2_HUMAN	9	1	0	TRUE	1	1	1	1	1	1	1	1	1
P68036	UB2L3_HUMAN	9	1	0	TRUE	1	1	1	1	1	1	1	1	1
P69892	HBG2_HUMAN	9	1	0	TRUE	1	1	1	1	1	1	1	1	1
P69905	HBA_HUMAN	9	1	0	TRUE	1	1	1	1	1	1	1	1	1
P84095	RHOG_HUMAN	9	1	0	TRUE	1	1	1	1	1	1	1	1	1
Q13636	RAB31_HUMAN	9	1	0	TRUE	4	1	1	4	1	1	1	1	1
Q15036	SNX17_HUMAN	9	1	0	TRUE	1	1	1	1	1	1	1	1	1
Q15131	CDK10_HUMAN	9	1	0	TRUE	1	1	1	1	1	1	1	1	1
Q15165	PON2_HUMAN	9	1	0	TRUE	1	1	1	1	1	1	1	1	1
Q15166	PON3_HUMAN	9	1	0	TRUE	1	1	1	1	1	1	1	1	1
Q5BKY1	LRC10_HUMAN	9	1	0	TRUE	2	2	1	2	2	1	1	1	1
Q5SVS4	KMCP1_HUMAN	9	1	0	TRUE	1	1	1	1	1	1	1	1	1
Q5TF39	MFS4B_HUMAN	9	1	0	TRUE	1	1	1	1	1	1	1	1	1
Q86UY8	NT5D3_HUMAN	9	1	0	TRUE	1	1	1	1	1	1	1	1	1
Q8IWA4	MFN1_HUMAN	9	1	0	TRUE	1	1	1	1	1	1	1	1	1
Q8N8Y2	VA0D2_HUMAN	9	1	0	TRUE	1	1	1	1	1	1	1	1	1
Q8NBM8	PCYXL_HUMAN	9	1	0	TRUE	1	1	1	1	1	1	1	1	1
Q8TAM2	TTC8_HUMAN	9	1	0	TRUE	1	1	1	1	1	1	1	1	1
Q8TF20	ZN721_HUMAN	9	1	0	TRUE	4	3	3	3	1	1	1	1	1
Q96AA3	RFT1_HUMAN	9	1	0	TRUE	1	1	1	1	1	1	1	1	1
Q9BU02	THTPA_HUMAN	9	1	0	TRUE	1	1	1	1	1	1	1	1	1
Q9BXP2	S12A9_HUMAN	9	1	0	TRUE	1	1	1	1	1	1	1	1	1
Q9H4A5	GLP3L_HUMAN	9	1	0	TRUE	2	1	1	2	1	1	2	1	1
Q9H857	NT5D2_HUMAN	9	1	0	TRUE	1	1	1	1	1	1	1	1	1
Q9HAV0	GBB4_HUMAN	9	1	0	TRUE	2	2	1	1	1	1	1	1	1
Q9HCJ1	ANKH_HUMAN	9	1	0	TRUE	1	1	1	1	1	1	1	1	1
Q9NRW1	RAB6B_HUMAN	9	1	0	TRUE	1	1	1	1	1	1	1	1	1
[truncated: 1,264 more rows]
