# Supplementary material for: Human xenobiotic metabolism proteins have full-length and split homologs in the gut microbiome
Source: G3 (Bethesda). 2025 Jun 7;15(9):jkaf131. doi: 10.1093/g3journal/jkaf131 (PMC12547972; doi:10.1093/g3journal/jkaf131)
Supplement: jkaf131_Supplementary_Data [file jkaf131_supplementary_data.zip › Table_S3_G3-2024-405523.csv]

name	value	all	noIEA	onlyExp
GO:0006805	xenobiotic metabolic process	1.704571761715989e-24	1.1473892638672562e-26	9.12490158522415e-13
GO:0005975	carbohydrate metabolic process	7.722560099533057e-17	1.1227677080003067e-7	0.00584348440796281
GO:0006418	tRNA aminoacylation for protein translation	2.6310418644232243e-16	7.346538992645797e-17	2.03103870282156e-12
GO:0006749	glutathione metabolic process	3.964269629432336e-15	1.2037929107571657e-12	1.0253166098120909e-6
GO:0042572	retinol metabolic process	2.1281342285234935e-14	1.7638944483152979e-10	0.03251727719434452
GO:0015718	monocarboxylic acid transport	1.37571070384537e-13	1.1036366264590975e-9	1.3913981831186754e-5
GO:0150104	transport across blood-brain barrier	2.0549641504932254e-13	4.4287833980931306e-13	0.00498518361496597
GO:0006099	tricarboxylic acid cycle	2.842979340135742e-13	5.969928525526801e-10	0.00585615071457875
GO:0001676	long-chain fatty acid metabolic process	6.492766943514219e-13	1.2037929107571657e-12	3.387882912555568e-7
GO:0006508	proteolysis	1.0131604000057494e-12	4.4287833980931306e-13	8.414524397042929e-4
GO:0006094	gluconeogenesis	3.5600565249605588e-12	2.4942621957572727e-9	0.7970860300610367
GO:0072329	monocarboxylic acid catabolic process	2.2752104199072503e-11	7.072374557588632e-7	3.989243103697164e-4
GO:0042026	protein refolding	7.792213718536435e-11	3.8968278124409964e-11	9.657155514563948e-5
GO:0002181	cytoplasmic translation	1.2061484230127578e-10	7.292335599812007e-10	0.06862252658296081
GO:0006090	pyruvate metabolic process	1.2438700173990687e-10	3.412603347018575e-8	8.168094109604622e-5
GO:0006730	one-carbon metabolic process	1.2438700173990687e-10	0.9146882897008825	1
GO:0046185	aldehyde catabolic process	4.715963977982023e-10	6.501455954166945e-7	3.784940512894728e-4
GO:0006000	fructose metabolic process	4.715963977982023e-10	6.501455954166945e-7	NA
GO:0006635	fatty acid beta-oxidation	7.438553873354577e-10	1.6460916902156583e-10	3.387882912555568e-7
GO:0170044	non-proteinogenic amino acid catabolic process	9.340779660416351e-10	8.032677513668172e-7	0.00585615071457875
GO:0006633	fatty acid biosynthetic process	2.443465083899925e-9	5.656674697689284e-7	0.00610184945291802
GO:0006103	2-oxoglutarate metabolic process	5.484884064499808e-9	7.271178312867231e-9	0.00140931356019187
GO:0033540	fatty acid beta-oxidation using acyl-CoA oxidase	1.86028066335754e-8	2.5303298329906823e-8	NA
GO:0009071	serine family amino acid catabolic process	1.86028066335754e-8	1.3409514858007944e-7	0.00140931356019187
GO:0042574	retinal metabolic process	2.5223875996392548e-8	1.4972967274014065e-7	0.00116184879559524
GO:0009083	branched-chain amino acid catabolic process	2.762578623283584e-8	8.032677513668172e-7	6.210237426947243e-6
GO:0043605	amide catabolic process	2.762578623283584e-8	NA	NA
GO:0006744	ubiquinone biosynthetic process	2.762578623283584e-8	1.6801279001743158e-7	6.210237426947243e-6
GO:0006695	cholesterol biosynthetic process	8.737299694290303e-8	9.13128221069243e-6	0.05051913150666659
GO:0006703	estrogen biosynthetic process	1.0787126629775085e-7	1.8593395574930735e-5	NA
GO:0006693	prostaglandin metabolic process	1.203642991512599e-7	7.271178312867231e-9	6.210237426947243e-6
GO:1901606	alpha-amino acid catabolic process	1.219786361179424e-7	4.000120775567562e-6	1.7453791593607585e-5
GO:0009068	aspartate family amino acid catabolic process	1.5349065460043097e-7	1.0024300008223708e-4	0.00140931356019187
GO:0009058	biosynthetic process	1.690158302263001e-7	1	1
GO:0051289	protein homotetramerization	2.78622836805101e-7	1.3766255204461349e-7	3.387882912555568e-7
GO:0006796	phosphate-containing compound metabolic process	3.380474271308491e-7	1.3421251729945853e-8	1.3468142315542443e-5
GO:0006629	lipid metabolic process	5.03576529138272e-7	0.03277397521100522	1
GO:0043171	peptide catabolic process	5.603189480732171e-7	6.501455954166945e-7	0.00140931356019187
GO:0044598	doxorubicin metabolic process	5.653352901437392e-7	6.501455954166945e-7	5.7155435779861045e-6
GO:0006048	UDP-N-acetylglucosamine biosynthetic process	5.653352901437392e-7	3.683015999338313e-6	3.784940512894728e-4
GO:0051085	chaperone cofactor-dependent protein refolding	5.653352901437392e-7	1.326139224711806e-7	1
GO:0042182	ketone catabolic process	5.653352901437392e-7	0.00218770628131063	0.06862252658296081
GO:0006096	glycolytic process	5.823284829336546e-7	3.7149754325306285e-8	4.406044766606945e-4
GO:0042219	cellular modified amino acid catabolic process	5.991182138711785e-7	5.126453195686079e-5	0.00340105800937904
GO:0006631	fatty acid metabolic process	7.073003989959608e-7	2.2974153198402812e-6	0.00809929411608516
GO:0042573	retinoic acid metabolic process	8.256323177753554e-7	1.326139224711806e-7	0.03251727719434452
GO:1901361	organic cyclic compound catabolic process	2.09428482360897e-6	1.2249612204514343e-4	1.2964294698428202e-4
GO:0010043	response to zinc ion	2.1875119138711227e-6	0.8221548704423312	1
GO:0006637	acyl-CoA metabolic process	2.3750896846022766e-6	1.021858952206342e-6	0.00140931356019187
GO:0000038	very long-chain fatty acid metabolic process	2.633483435472786e-6	1.6801279001743158e-7	6.210237426947243e-6
GO:0044597	daunorubicin metabolic process	3.1451125462754125e-6	3.683015999338313e-6	1.7453791593607585e-5
GO:0019673	GDP-mannose metabolic process	3.1451125462754125e-6	1.0024300008223708e-4	0.00140931356019187
GO:0016139	glycoside catabolic process	3.1451125462754125e-6	4.882888142286427e-4	NA
GO:0110095	cellular detoxification of aldehyde	3.1451125462754125e-6	1.8593395574930735e-5	0.00585615071457875
GO:0032543	mitochondrial translation	3.311681705155244e-6	4.462793096158752e-6	8.168094109604622e-5
GO:0008210	estrogen metabolic process	3.6048949817696848e-6	8.846101928779854e-6	6.524543747700903e-6
GO:0006536	glutamate metabolic process	3.6048949817696848e-6	0.00113942934803687	0.0131748151621947
GO:0006068	ethanol catabolic process	3.823175940312921e-6	0.00218770628131063	0.00585615071457875
GO:0006751	glutathione catabolic process	3.823175940312921e-6	1.8593395574930735e-5	NA
GO:0061621	canonical glycolysis	4.437319369801009e-6	9.455382180873962e-5	NA
GO:0090407	organophosphate biosynthetic process	6.936236353766879e-6	1.9611850757660732e-6	3.3842101713303814e-4
GO:0045454	cell redox homeostasis	7.83240529848008e-6	9.294785202193496e-5	0.4323304343247022
GO:1990748	cellular detoxification	1.1092521045080584e-5	1.3359292137960489e-5	8.775338915647638e-5
GO:0009636	response to toxic substance	1.1092521045080584e-5	1.4649043111132837e-4	0.04744064727498881
GO:0006739	NADP metabolic process	1.1092521045080584e-5	9.720288318214532e-4	0.02057159004955163
GO:1901137	carbohydrate derivative biosynthetic process	1.2361072416192972e-5	1.5491147295760625e-5	0.08728101080960207
GO:0006979	response to oxidative stress	1.2996775547805003e-5	0.46005270121433567	1
GO:0006541	glutamine metabolic process	1.3695677788771706e-5	0.2699405104198837	1
GO:0033539	fatty acid beta-oxidation using acyl-CoA dehydrogenase	1.5731511240091797e-5	1.8593395574930735e-5	9.657155514563948e-5
GO:0070127	tRNA aminoacylation for mitochondrial protein translation	1.5731511240091797e-5	1.8593395574930735e-5	NA
GO:0009063	amino acid catabolic process	1.5731511240091797e-5	1.0024300008223708e-4	0.00103853501639544
GO:0015670	carbon dioxide transport	1.5731511240091797e-5	1.8593395574930735e-5	NA
GO:0009437	carnitine metabolic process	1.5731511240091797e-5	1.0024300008223708e-4	0.00140931356019187
GO:0015949	nucleobase-containing small molecule interconversion	1.5731511240091797e-5	1.8593395574930735e-5	NA
GO:0019852	L-ascorbic acid metabolic process	1.5731511240091797e-5	0.00218770628131063	NA
GO:0006107	oxaloacetate metabolic process	1.5731511240091797e-5	0.00160920371648962	0.02057159004955163
GO:0006520	amino acid metabolic process	1.5731511240091797e-5	2.0994284758084065e-5	0.6428184987196468
GO:0006531	aspartate metabolic process	1.5731511240091797e-5	0.00218770628131063	NA
GO:0006538	glutamate catabolic process	1.5731511240091797e-5	0.00218770628131063	NA
GO:0052695	cellular glucuronidation	1.808162275596058e-5	NA	NA
GO:1902001	fatty acid transmembrane transport	1.8116945531247236e-5	2.1303881961814845e-5	0.02319661925374497
GO:0000098	sulfur amino acid catabolic process	1.8138148205727087e-5	2.1303881961814845e-5	NA
GO:0006084	acetyl-CoA metabolic process	2.9484555782176884e-5	2.4606735775025264e-4	0.7970860300610367
GO:0006836	neurotransmitter transport	2.9484555782176884e-5	0.02235088654513791	1
GO:0006750	glutathione biosynthetic process	3.028493089428645e-5	0.02235088654513791	NA
GO:0007586	digestion	3.781014856530228e-5	0.00613271669808688	0.08779323355223875
GO:0016226	iron-sulfur cluster assembly	4.145484507220267e-5	3.1009243814047916e-6	0.00140931356019187
GO:0006089	lactate metabolic process	4.168213088884379e-5	3.877730101411008e-4	0.00585615071457875
GO:0019321	pentose metabolic process	4.9859429097570754e-5	1.0024300008223708e-4	NA
GO:0042776	proton motive force-driven mitochondrial ATP synthesis	4.9859429097570754e-5	1.4844037839370898e-4	0.11040922489433598
GO:0046034	ATP metabolic process	4.9859429097570754e-5	0.00138337046960825	0.00470592966183865
GO:0006164	purine nucleotide biosynthetic process	8.151183166621818e-5	3.390443100764605e-4	0.6901845522339686
GO:0070995	NADPH oxidation	8.165408505940761e-5	NA	NA
GO:0009226	nucleotide-sugar biosynthetic process	8.165408505940761e-5	1.0024300008223708e-4	1.7453791593607585e-5
GO:0019262	N-acetylneuraminate catabolic process	8.165408505940761e-5	4.882888142286427e-4	NA
GO:0042364	water-soluble vitamin biosynthetic process	8.165408505940761e-5	0.00218770628131063	NA
GO:0042178	xenobiotic catabolic process	8.165408505940761e-5	0.00196392361711296	0.02847894792290457
GO:0019563	glycerol catabolic process	8.165408505940761e-5	NA	NA
GO:0006412	translation	8.165408505940761e-5	0.00290870460549796	0.06862252658296081
GO:0006400	tRNA modification	8.165408505940761e-5	5.622332839423843e-5	0.00451769678226244
GO:0006166	purine ribonucleoside salvage	8.165408505940761e-5	NA	NA
GO:0042760	very long-chain fatty acid catabolic process	8.165408505940761e-5	0.00218770628131063	NA
GO:0170035	L-amino acid catabolic process	8.165408505940761e-5	1	0.39510057778291385
GO:0019626	short-chain fatty acid catabolic process	8.165408505940761e-5	4.882888142286427e-4	NA
GO:0006729	tetrahydrobiopterin biosynthetic process	8.165408505940761e-5	0.00218770628131063	NA
GO:0051791	medium-chain fatty acid metabolic process	8.165408505940761e-5	1.0024300008223708e-4	9.657155514563948e-5
GO:0006573	valine metabolic process	8.165408505940761e-5	NA	NA
GO:0006549	isoleucine metabolic process	8.165408505940761e-5	NA	NA
GO:0030091	protein repair	8.165408505940761e-5	4.882888142286427e-4	NA
GO:0030388	fructose 1,6-bisphosphate metabolic process	8.516248186736228e-5	1.059102023409537e-4	0.06862252658296081
GO:0015793	glycerol transmembrane transport	8.516248186736228e-5	4.882888142286427e-4	0.00585615071457875
GO:0000255	allantoin metabolic process	8.516248186736228e-5	NA	NA
GO:0070837	dehydroascorbic acid transport	8.516248186736228e-5	1.059102023409537e-4	NA
GO:0006782	protoporphyrinogen IX biosynthetic process	8.516248186736228e-5	4.882888142286427e-4	0.00140931356019187
GO:0046700	heterocycle catabolic process	1.046237323626862e-4	1.059102023409537e-4	4.882372606519285e-6
GO:0008202	steroid metabolic process	1.1215896833498132e-4	0.00192708678009368	0.00934957905182247
GO:0006414	translational elongation	1.1510055519431754e-4	9.13128221069243e-6	0.05601618216177485
GO:0006241	CTP biosynthetic process	1.164658184870169e-4	NA	NA
GO:0006006	glucose metabolic process	1.2356325177783405e-4	0.04955132736832966	0.08718116360880764
GO:0006699	bile acid biosynthetic process	1.320907119969793e-4	1.0024300008223708e-4	0.01624594247017667
GO:0006081	cellular aldehyde metabolic process	1.799758953947289e-4	1.8593395574930735e-5	0.00140931356019187
GO:0000050	urea cycle	2.0249702733585463e-4	0.02235088654513791	NA
GO:0008272	sulfate transport	2.0249702733585463e-4	NA	NA
GO:0006002	fructose 6-phosphate metabolic process	2.0249702733585463e-4	9.75529623572146e-4	0.00140931356019187
GO:0006734	NADH metabolic process	3.247330973938874e-4	0.00600500802105517	0.01624594247017667
GO:1904851	positive regulation of establishment of protein localization to telomere	3.276407850224454e-4	NA	NA
GO:0046688	response to copper ion	3.276407850224454e-4	0.9146882897008825	1
GO:0042448	progesterone metabolic process	3.276407850224454e-4	0.00218770628131063	0.01624594247017667
GO:0006784	heme A biosynthetic process	3.276407850224454e-4	NA	NA
GO:0006646	phosphatidylethanolamine biosynthetic process	3.276407850224454e-4	0.00160920371648962	0.00585615071457875
GO:1904224	negative regulation of glucuronosyltransferase activity	4.154554546685064e-4	NA	NA
GO:0046487	glyoxylate metabolic process	4.154554546685064e-4	0.0088848924041455	NA
GO:1901289	succinyl-CoA catabolic process	4.154554546685064e-4	4.882888142286427e-4	NA
GO:0140009	L-aspartate import across plasma membrane	4.154554546685064e-4	4.882888142286427e-4	NA
GO:1901523	icosanoid catabolic process	4.154554546685064e-4	4.882888142286427e-4	0.00585615071457875
GO:0009052	pentose-phosphate shunt, non-oxidative branch	4.154554546685064e-4	4.882888142286427e-4	NA
GO:0010430	fatty acid omega-oxidation	4.154554546685064e-4	4.882888142286427e-4	0.00140931356019187
GO:0046951	ketone body biosynthetic process	4.154554546685064e-4	0.00218770628131063	NA
GO:0009435	NAD biosynthetic process	4.154554546685064e-4	0.00218770628131063	NA
GO:0009438	methylglyoxal metabolic process	4.154554546685064e-4	NA	NA
GO:0006027	glycosaminoglycan catabolic process	4.154554546685064e-4	0.18831390559056935	0.961369935686164
GO:0006015	5-phosphoribose 1-diphosphate biosynthetic process	4.154554546685064e-4	0.00218770628131063	NA
GO:0016052	carbohydrate catabolic process	4.154554546685064e-4	4.882888142286427e-4	0.02319661925374497
GO:0019682	glyceraldehyde-3-phosphate metabolic process	4.154554546685064e-4	0.27083958098919114	NA
GO:0006102	isocitrate metabolic process	4.154554546685064e-4	0.00218770628131063	NA
GO:0016114	terpenoid biosynthetic process	4.154554546685064e-4	0.01098597809865091	1
GO:0006785	heme B biosynthetic process	4.154554546685064e-4	1.0024300008223708e-4	3.784940512894728e-4
GO:0097272	ammonium homeostasis	4.154554546685064e-4	4.882888142286427e-4	NA
GO:0046073	dTMP metabolic process	4.154554546685064e-4	NA	NA
GO:0051792	medium-chain fatty acid biosynthetic process	4.154554546685064e-4	4.882888142286427e-4	NA
GO:0006563	L-serine metabolic process	4.154554546685064e-4	9.455382180873962e-5	8.168094109604622e-5
GO:0006552	leucine catabolic process	4.154554546685064e-4	0.00218770628131063	NA
GO:0006559	L-phenylalanine catabolic process	4.154554546685064e-4	4.882888142286427e-4	NA
GO:0006572	tyrosine catabolic process	4.154554546685064e-4	0.00218770628131063	NA
GO:2001030	negative regulation of cellular glucuronidation	4.154554546685064e-4	NA	NA
GO:0006820	monoatomic anion transport	4.3392488075467706e-4	0.46005270121433567	1
GO:1902600	proton transmembrane transport	4.4113906150754434e-4	1.5848277407846556e-7	0.1548985079555678
GO:0031167	rRNA methylation	4.454724666118005e-4	5.442715936371125e-4	0.01070014844318169
GO:0032365	intracellular lipid transport	4.4693197693179584e-4	5.442715936371125e-4	0.14660925758682203
GO:0050667	homocysteine metabolic process	4.4693197693179584e-4	9.75529623572146e-4	0.08779323355223875
GO:0035725	sodium ion transmembrane transport	4.976721124814526e-4	8.978346070081286e-4	1
GO:0006833	water transport	5.124087203792912e-4	9.455382180873962e-5	6.210237426947243e-6
GO:0050427	3'-phosphoadenosine 5'-phosphosulfate metabolic process	5.166552368217927e-4	6.44670889792677e-4	0.03251727719434452
GO:0009410	response to xenobiotic stimulus	6.045760168509076e-4	1	1
GO:1905039	carboxylic acid transmembrane transport	7.276677191435571e-4	1.1853508515325227e-5	5.4678080123989414e-5
GO:0044270	cellular nitrogen compound catabolic process	7.662856147030242e-4	0.0104968007876642	8.657373451723964e-4
GO:1904871	positive regulation of protein localization to Cajal body	7.923011744760298e-4	3.877730101411008e-4	NA
GO:0046686	response to cadmium ion	7.923011744760298e-4	1	1
GO:0046689	response to mercury ion	7.923011744760298e-4	NA	NA
GO:0045922	negative regulation of fatty acid metabolic process	7.923011744760298e-4	9.75529623572146e-4	0.03041703685965245
GO:0006183	GTP biosynthetic process	7.923011744760298e-4	NA	NA
GO:0062111	zinc ion import into organelle	7.923011744760298e-4	3.877730101411008e-4	0.00140931356019187
GO:0006534	cysteine metabolic process	7.923011744760298e-4	0.00218770628131063	NA
GO:0042744	hydrogen peroxide catabolic process	7.929899341402151e-4	1.9162120487274895e-4	0.13361397639378692
GO:0055085	transmembrane transport	9.243809767075269e-4	2.983015783996703e-4	0.7590085461864765
GO:0008209	androgen metabolic process	9.937356260868724e-4	1.4516331503734904e-4	0.00140931356019187
GO:0006814	sodium ion transport	0.00122990141549098	3.447674731163037e-4	1
GO:0048034	heme O biosynthetic process	0.00133169655415587	NA	NA
GO:0070129	regulation of mitochondrial translation	0.00133169655415587	0.00600500802105517	0.00585615071457875
GO:0030200	heparan sulfate proteoglycan catabolic process	0.00133169655415587	0.0088848924041455	NA
GO:0009113	purine nucleobase biosynthetic process	0.00133169655415587	0.00600500802105517	NA
GO:0043649	dicarboxylic acid catabolic process	0.00133169655415587	9.455382180873962e-5	6.210237426947243e-6
GO:0042402	cellular biogenic amine catabolic process	0.00133169655415587	0.02235088654513791	0.05051913150666659
GO:0006177	GMP biosynthetic process	0.00133169655415587	0.1537273990252027	0.2649991915479841
GO:0006108	malate metabolic process	0.00133169655415587	4.882888142286427e-4	0.00585615071457875
GO:0110076	negative regulation of ferroptosis	0.00133169655415587	0.00160920371648962	0.01624594247017667
GO:0007584	response to nutrient	0.00148788181518508	1	1
GO:0046415	urate metabolic process	0.00192013322752004	9.75529623572146e-4	0.00340105800937904
GO:1904874	positive regulation of telomerase RNA localization to Cajal body	0.00192406861198943	1.059102023409537e-4	NA
GO:0002084	protein depalmitoylation	0.00192406861198943	0.00218770628131063	0.00585615071457875
GO:1901607	alpha-amino acid biosynthetic process	0.00192406861198943	0.15469377053114972	0.08779323355223875
GO:0032790	ribosome disassembly	0.00192406861198943	0.00218770628131063	0.02057159004955163
GO:0045471	response to ethanol	0.00192406861198943	1	1
GO:0010815	bradykinin catabolic process	0.00192406861198943	0.0088848924041455	0.02057159004955163
GO:0009157	deoxyribonucleoside monophosphate biosynthetic process	0.00192406861198943	NA	NA
GO:0009215	purine deoxyribonucleoside triphosphate metabolic process	0.00192406861198943	NA	NA
GO:0006086	acetyl-CoA biosynthetic process from pyruvate	0.00192406861198943	4.882888142286427e-4	0.01624594247017667
GO:0034764	positive regulation of transmembrane transport	0.00192406861198943	0.00100915882639731	0.8004747235476537
GO:0052697	xenobiotic glucuronidation	0.00192406861198943	NA	NA
GO:0006415	translational termination	0.00192406861198943	0.00218770628131063	0.06862252658296081
GO:0006105	succinate metabolic process	0.00192406861198943	0.03734771528553356	NA
GO:0033353	S-adenosylmethionine cycle	0.00192406861198943	NA	NA
GO:0042537	benzene-containing compound metabolic process	0.00192406861198943	0.04294905315063038	0.4323304343247022
GO:0046053	dAMP metabolic process	0.00192406861198943	NA	NA
GO:0006880	intracellular sequestering of iron ion	0.00192406861198943	NA	NA
GO:0044341	sodium-dependent phosphate transport	0.00192406861198943	0.00727675676705328	0.4323304343247022
GO:0006627	protein processing involved in protein targeting to mitochondrion	0.00192406861198943	0.0088848924041455	NA
GO:0034599	cellular response to oxidative stress	0.00197234486387733	0.00523104843826295	0.39510057778291385
GO:0044209	AMP salvage	0.00198190649549362	NA	NA
GO:0097638	L-arginine import across plasma membrane	0.00198190649549362	0.00218770628131063	NA
GO:0015848	spermidine transport	0.00198190649549362	0.00218770628131063	NA
GO:0009082	branched-chain amino acid biosynthetic process	0.00198190649549362	NA	NA
GO:1901911	adenosine 5'-(hexahydrogen pentaphosphate) catabolic process	0.00198190649549362	0.00218770628131063	NA
GO:0045329	carnitine biosynthetic process	0.00198190649549362	0.00218770628131063	NA
GO:1901907	diadenosine pentaphosphate catabolic process	0.00198190649549362	0.00218770628131063	NA
GO:1901909	diadenosine hexaphosphate catabolic process	0.00198190649549362	0.00218770628131063	NA
GO:0009446	putrescine biosynthetic process	0.00198190649549362	0.00218770628131063	NA
GO:0015990	electron transport coupled proton transport	0.00198190649549362	NA	NA
GO:0009240	isopentenyl diphosphate biosynthetic process	0.00198190649549362	0.00218770628131063	NA
GO:0006003	fructose 2,6-bisphosphate metabolic process	0.00198190649549362	NA	NA
GO:0098708	glucose import across plasma membrane	0.00198190649549362	0.00218770628131063	0.00585615071457875
GO:0097052	L-kynurenine metabolic process	0.00198190649549362	NA	NA
GO:0036100	leukotriene catabolic process	0.00198190649549362	0.00218770628131063	NA
GO:0098661	inorganic anion transmembrane transport	0.00198190649549362	0.01098597809865091	0.02319661925374497
GO:0019541	propionate metabolic process	0.00198190649549362	NA	NA
GO:0019509	L-methionine salvage from methylthioadenosine	0.00198190649549362	NA	NA
GO:0006116	NADH oxidation	0.00198190649549362	NA	NA
GO:0019640	glucuronate catabolic process to xylulose 5-phosphate	0.00198190649549362	NA	NA
GO:0042816	vitamin B6 metabolic process	0.00198190649549362	NA	NA
GO:0071543	diphosphoinositol polyphosphate metabolic process	0.00198190649549362	0.00218770628131063	NA
GO:0033499	galactose catabolic process via UDP-galactose	0.00198190649549362	0.00218770628131063	NA
GO:0006566	threonine metabolic process	0.00198190649549362	NA	NA
GO:0006584	catecholamine metabolic process	0.00198190649549362	1	1
GO:0006524	alanine catabolic process	0.00198190649549362	NA	NA
GO:0006545	glycine biosynthetic process	0.00198190649549362	NA	NA
GO:0015721	bile acid and bile salt transport	0.00200493006717399	0.00218770628131063	NA
GO:0000028	ribosomal small subunit assembly	0.0027401779156213	0.0031575656907745	0.14660925758682203
GO:0035338	long-chain fatty-acyl-CoA biosynthetic process	0.0027401779156213	0.00218770628131063	NA
GO:1901750	leukotriene D4 biosynthetic process	0.00297544184248859	0.00338244390583884	NA
GO:0035694	mitochondrial protein catabolic process	0.00297544184248859	0.00338244390583884	0.6901845522339686
GO:0072488	ammonium transmembrane transport	0.00297544184248859	0.00160920371648962	0.02057159004955163
GO:0015837	amine transport	0.00297544184248859	0.00160920371648962	0.4323304343247022
GO:0009155	purine deoxyribonucleotide catabolic process	0.00297544184248859	0.08109627914663123	0.06862252658296081
GO:0006072	glycerol-3-phosphate metabolic process	0.00297544184248859	0.00218770628131063	NA
GO:0006591	ornithine metabolic process	0.00297544184248859	0.00160920371648962	NA
GO:0098869	cellular oxidant detoxification	0.00306973004160569	0.46005270121433567	0.4323304343247022
GO:0003091	renal water homeostasis	0.00308153072556267	0.00121977080855343	0.02057159004955163
GO:0009313	oligosaccharide catabolic process	0.00310810087817827	0.00218770628131063	0.14660925758682203
GO:0009117	nucleotide metabolic process	0.00312688449799308	0.25129538839902604	1
GO:1901360	organic cyclic compound metabolic process	0.00315147781408343	0.26179138798283785	0.22757302695882156
GO:0051610	serotonin uptake	0.00323194719810688	0.0038098966032794	0.00140931356019187
GO:0000413	protein peptidyl-prolyl isomerization	0.00323194719810688	NA	NA
GO:0046655	folic acid metabolic process	0.00323194719810688	9.75529623572146e-4	NA
GO:0043650	dicarboxylic acid biosynthetic process	0.00323194719810688	0.03922932434648277	0.40756337422417505
GO:0006264	mitochondrial DNA replication	0.00323194719810688	0.01187765633229019	0.03251727719434452
GO:0046483	heterocycle metabolic process	0.00441103298931958	0.2760156741378459	0.5381070826036453
GO:0072330	monocarboxylic acid biosynthetic process	0.00459696425569003	0.00553066532564232	0.02057159004955163
GO:0044273	sulfur compound catabolic process	0.00506949052834529	0.01098597809865091	4.029742499889964e-7
GO:0061077	chaperone-mediated protein folding	0.00509479858837252	0.03734771528553356	0.00289008187175712
GO:0046322	negative regulation of fatty acid oxidation	0.00515325733034505	0.07731269576138129	NA
GO:0044208	'de novo' AMP biosynthetic process	0.00515325733034505	0.02235088654513791	0.4323304343247022
GO:0008299	isoprenoid biosynthetic process	0.00515325733034505	0.02235088654513791	0.00150022370544722
GO:0008216	spermidine metabolic process	0.00515325733034505	0.00600500802105517	0.02057159004955163
GO:0010042	response to manganese ion	0.00515325733034505	1	NA
GO:0015755	fructose transmembrane transport	0.00515325733034505	0.02235088654513791	0.06862252658296081
GO:0015732	prostaglandin transport	0.00515325733034505	0.00600500802105517	0.00585615071457875
GO:0006098	pentose-phosphate shunt	0.00515325733034505	0.0088848924041455	0.00140931356019187
GO:0031179	peptide modification	0.00515325733034505	0.2842393856984231	NA
GO:0006450	regulation of translational fidelity	0.00515325733034505	NA	NA
GO:0006206	pyrimidine nucleobase metabolic process	0.00515325733034505	0.15696469855608874	NA
GO:0016115	terpenoid catabolic process	0.00515325733034505	0.00600500802105517	0.05051913150666659
GO:0001561	fatty acid alpha-oxidation	0.00515325733034505	0.02235088654513791	0.00585615071457875
GO:0097401	synaptic vesicle lumen acidification	0.00526205806398131	NA	NA
GO:0019369	arachidonic acid metabolic process	0.005542090291175	0.00196684440180162	0.1271867102535736
GO:0034308	primary alcohol metabolic process	0.00568793240969487	0.02212988767865308	0.06862252658296081
GO:1901616	organic hydroxy compound catabolic process	0.0059397995298717	0.00708086946240825	0.03197488379269404
GO:0006809	nitric oxide biosynthetic process	0.00598615056334896	0.00378345194552815	0.2649991915479841
GO:0042373	vitamin K metabolic process	0.006321461952363	0.02360797488476294	0.14660925758682203
GO:0006120	mitochondrial electron transport, NADH to ubiquinone	0.00684524935940373	0.00348755386855155	1.2874753302778237e-7
GO:1901576	organic substance biosynthetic process	0.00706555592191954	0.0088848924041455	0.06862252658296081
GO:0019637	organophosphate metabolic process	0.00706555592191954	0.00850684510655627	0.3700046285628546
GO:0014070	response to organic cyclic compound	0.00725582989728925	1	1
GO:0046459	short-chain fatty acid metabolic process	0.0081124324853674	4.882888142286427e-4	NA
GO:0044206	UMP salvage	0.0081124324853674	NA	NA
GO:0046130	purine ribonucleoside catabolic process	0.0081124324853674	0.0088848924041455	0.06862252658296081
GO:0032328	alanine transport	0.0081124324853674	0.0088848924041455	0.2612753690641208
GO:0070434	positive regulation of nucleotide-binding oligomerization domain containing 2 signaling pathway	0.0081124324853674	0.00218770628131063	NA
GO:0015760	glucose-6-phosphate transport	0.0081124324853674	NA	NA
GO:0015811	L-cystine transport	0.0081124324853674	0.03734771528553356	NA
GO:0009070	serine family amino acid biosynthetic process	0.0081124324853674	4.0669443872195765e-6	0.00140931356019187
GO:1990962	xenobiotic transport across blood-brain barrier	0.0081124324853674	0.0088848924041455	NA
GO:0045338	farnesyl diphosphate metabolic process	0.0081124324853674	0.03734771528553356	NA
GO:0061687	detoxification of inorganic compound	0.0081124324853674	0.03734771528553356	0.05051913150666659
GO:0009449	gamma-aminobutyric acid biosynthetic process	0.0081124324853674	NA	NA
GO:0015942	formate metabolic process	0.0081124324853674	NA	NA
GO:0009172	purine deoxyribonucleoside monophosphate catabolic process	0.0081124324853674	NA	NA
GO:0006032	chitin catabolic process	0.0081124324853674	0.0088848924041455	NA
GO:0036112	medium-chain fatty-acyl-CoA metabolic process	0.0081124324853674	0.0088848924041455	NA
GO:0036115	fatty-acyl-CoA catabolic process	0.0081124324853674	0.0088848924041455	NA
GO:0019532	oxalate transport	0.0081124324853674	0.03734771528553356	NA
GO:0019695	choline metabolic process	0.0081124324853674	0.0088848924041455	NA
GO:0006249	dCMP catabolic process	0.0081124324853674	NA	NA
GO:0046054	dGMP metabolic process	0.0081124324853674	NA	NA
GO:0046079	dUMP catabolic process	0.0081124324853674	NA	NA
GO:0051552	flavone metabolic process	0.0081124324853674	0.0088848924041455	0.06862252658296081
GO:0006986	response to unfolded protein	0.00852327846451993	0.00218770628131063	1
GO:0046394	carboxylic acid biosynthetic process	0.00910595274462981	0.00495574979944783	0.4323304343247022
GO:0019752	carboxylic acid metabolic process	0.00942960221150829	0.10684844040623195	0.2961249921500797
GO:0022904	respiratory electron transport chain	0.00968601675534563	0.08109627914663123	0.14660925758682203
GO:0046364	monosaccharide biosynthetic process	0.01036046522893923	1	1
GO:0046365	monosaccharide catabolic process	0.01036674143893423	0.05257599674442857	1
GO:0019320	hexose catabolic process	0.0103941617817861	1	0.08779323355223875
GO:0000097	sulfur amino acid biosynthetic process	0.01046625058483167	0.01098597809865091	0.39510057778291385
GO:0046129	purine ribonucleoside biosynthetic process	0.01046625058483167	0.00218770628131063	NA
GO:0051933	amino acid neurotransmitter reuptake	0.01046625058483167	0.00600500802105517	NA
GO:0061370	testosterone biosynthetic process	0.01046625058483167	0.27083958098919114	NA
GO:0072337	modified amino acid transport	0.01046625058483167	0.01098597809865091	0.00140931356019187
GO:0015804	neutral amino acid transport	0.01046625058483167	0.01098597809865091	0.02057159004955163
GO:0015919	peroxisomal membrane transport	0.01046625058483167	1	1
GO:0009156	ribonucleoside monophosphate biosynthetic process	0.01046625058483167	0.08109627914663123	1
GO:0006104	succinyl-CoA metabolic process	0.01046625058483167	0.05264891058721983	NA
GO:1901072	glucosamine-containing compound catabolic process	0.01046625058483167	0.01098597809865091	NA
GO:0006865	amino acid transport	0.01065449423255458	0.0088848924041455	1
GO:0008033	tRNA processing	0.01071562407515203	0.5803989652615695	0.7970860300610367
GO:0070327	thyroid hormone transport	0.01072919176050092	0.00600500802105517	0.01624594247017667
GO:0030149	sphingolipid catabolic process	0.01072919176050092	0.00713961537730834	1
GO:0007035	vacuolar acidification	0.01072919176050092	0.03922932434648277	1
GO:0070292	N-acylphosphatidylethanolamine metabolic process	0.01072919176050092	0.01187765633229019	0.08779323355223875
GO:0035999	tetrahydrofolate interconversion	0.01072919176050092	0.02235088654513791	0.4323304343247022
GO:0015695	organic cation transport	0.01072919176050092	0.00713961537730834	0.05698630713515919
GO:0002138	retinoic acid biosynthetic process	0.01072919176050092	0.03734771528553356	0.06862252658296081
GO:0005980	glycogen catabolic process	0.01072919176050092	0.12622011559301227	1
GO:0019371	cyclooxygenase pathway	0.01072919176050092	NA	NA
GO:0070900	mitochondrial tRNA modification	0.01072919176050092	0.01187765633229019	0.2649991915479841
GO:0042363	fat-soluble vitamin catabolic process	0.01072919176050092	0.03922932434648277	0.14660925758682203
GO:0042355	L-fucose catabolic process	0.01072919176050092	0.01187765633229019	NA
GO:1900264	positive regulation of DNA-directed DNA polymerase activity	0.01072919176050092	0.01187765633229019	0.03041703685965245
GO:0042416	dopamine biosynthetic process	0.01072919176050092	0.04294905315063038	0.06862252658296081
GO:0071243	cellular response to arsenic-containing substance	0.01072919176050092	0.07731269576138129	0.4323304343247022
GO:0019530	taurine metabolic process	0.01072919176050092	0.04294905315063038	NA
GO:0001731	formation of translation preinitiation complex	0.01072919176050092	0.01187765633229019	0.4323304343247022
GO:0016125	sterol metabolic process	0.01072919176050092	0.8791064239353402	1
GO:0006828	manganese ion transport	0.01072919176050092	0.01187765633229019	0.05051913150666659
GO:0006527	arginine catabolic process	0.01072919176050092	0.04294905315063038	NA
GO:0006544	glycine metabolic process	0.01072919176050092	2.1303881961814845e-5	0.00150450563170789
GO:0089718	amino acid import across plasma membrane	0.01072919176050092	0.01187765633229019	3.218658677350139e-8
GO:0006879	intracellular iron ion homeostasis	0.01194361400949894	3.056366624246834e-4	0.2649991915479841
GO:0032787	monocarboxylic acid metabolic process	0.01252364107133797	0.05257599674442857	0.04230492536535087
GO:0032981	mitochondrial respiratory chain complex I assembly	0.01321109062590503	0.00684234359028448	0.02750702024825412
GO:0006821	chloride transport	0.01387610005217534	0.01136652273838856	0.5595791632712743
GO:0006811	monoatomic ion transport	0.01529242936123453	0.01871702220400052	1
GO:0070633	transepithelial transport	0.01563852097810275	0.01764204780282224	0.19752999475753708
GO:0015909	long-chain fatty acid transport	0.01568517440504039	0.2842393856984231	1
GO:0051923	sulfation	0.01572795283185206	0.0012553104079958	0.00340105800937904
GO:0016042	lipid catabolic process	0.01732163099801405	0.2970142740153035	1
GO:0009165	nucleotide biosynthetic process	0.01756808322341526	0.036186396992882	0.25181292438080594
GO:0008654	phospholipid biosynthetic process	0.01777903902820925	0.5309399320120378	1
GO:0006641	triglyceride metabolic process	0.01938907881159533	0.18787750874168313	1
GO:0061795	Golgi lumen acidification	0.01956301970078839	0.01187765633229019	NA
GO:0015671	oxygen transport	0.01956301970078839	0.06186973579681864	0.05051913150666659
GO:0016024	CDP-diacylglycerol biosynthetic process	0.01956301970078839	NA	NA
GO:0016446	somatic hypermutation of immunoglobulin genes	0.01956301970078839	0.07731269576138129	NA
GO:0008207	C21-steroid hormone metabolic process	0.02037331686903338	0.00218770628131063	0.39510057778291385
GO:0018206	peptidyl-methionine modification	0.02037331686903338	NA	NA
GO:0015747	urate transport	0.02037331686903338	0.0088848924041455	0.02057159004955163
GO:0009221	pyrimidine deoxyribonucleotide biosynthetic process	0.02037331686903338	NA	NA
GO:0009211	pyrimidine deoxyribonucleoside triphosphate metabolic process	0.02037331686903338	NA	NA
GO:0006085	acetyl-CoA biosynthetic process	0.02037331686903338	0.02235088654513791	0.06862252658296081
GO:0098712	L-glutamate import across plasma membrane	0.02037331686903338	0.01098597809865091	NA
GO:0098700	neurotransmitter loading into synaptic vesicle	0.02037331686903338	0.0088848924041455	NA
GO:0052651	monoacylglycerol catabolic process	0.02037331686903338	0.02235088654513791	NA
GO:0071716	leukotriene transport	0.02037331686903338	0.02235088654513791	0.02057159004955163
GO:0097294	'de novo' XMP biosynthetic process	0.02037331686903338	NA	NA
GO:0006554	lysine catabolic process	0.02037331686903338	0.2842393856984231	NA
GO:0006521	regulation of cellular amino acid metabolic process	0.02037331686903338	0.01187765633229019	NA
GO:0006689	ganglioside catabolic process	0.02037331686903338	0.02235088654513791	0.06862252658296081
GO:0009408	response to heat	0.02137014600615984	0.0512673335307763	1
GO:0015937	coenzyme A biosynthetic process	0.02137014600615984	0.02360797488476294	0.02057159004955163
GO:0042420	dopamine catabolic process	0.02137014600615984	0.04294905315063038	NA
GO:0036109	alpha-linolenic acid metabolic process	0.02137014600615984	0.02360797488476294	NA
GO:0006144	purine nucleobase metabolic process	0.02137014600615984	0.2842393856984231	0.6901845522339686
GO:0006228	UTP biosynthetic process	0.02137014600615984	NA	NA
GO:0006702	androgen biosynthetic process	0.02137014600615984	0.02360797488476294	NA
GO:0010881	regulation of cardiac muscle contraction by regulation of the release of sequestered calcium ion	0.02682293230060374	0.0093086801736086	0.05715474234175851
GO:0006091	generation of precursor metabolites and energy	0.02696231568718963	0.03182924259303824	3.784940512894728e-4
GO:0001889	liver development	0.02750103286081681	1	1
GO:0044272	sulfur compound biosynthetic process	0.02810663961318546	0.01050070525337087	0.1141604717119596
GO:0019439	aromatic compound catabolic process	0.02860108319049495	0.1074490728710488	0.00440321000525591
GO:0048388	endosomal lumen acidification	0.03206838541968018	0.01187765633229019	NA
GO:0032259	methylation	0.03417544584595127	0.02272414272356247	0.4323304343247022
GO:0097501	stress response to metal ion	0.03492397344316288	0.03734771528553356	0.4323304343247022
GO:0046122	purine deoxyribonucleoside metabolic process	0.03492397344316288	NA	NA
GO:0046134	pyrimidine nucleoside biosynthetic process	0.03492397344316288	0.03734771528553356	NA
GO:0046102	inosine metabolic process	0.03492397344316288	0.03734771528553356	NA
GO:0046104	thymidine metabolic process	0.03492397344316288	NA	NA
GO:0008215	spermine metabolic process	0.03492397344316288	0.03734771528553356	NA
GO:0070458	cellular detoxification of nitrogen compound	0.03492397344316288	0.03734771528553356	0.06862252658296081
GO:0046874	quinolinate metabolic process	0.03492397344316288	NA	NA
GO:1901662	quinone catabolic process	0.03492397344316288	NA	NA
GO:0015757	galactose transmembrane transport	0.03492397344316288	0.03734771528553356	NA
GO:0070291	N-acylethanolamine metabolic process	0.03492397344316288	0.03734771528553356	NA
GO:0015742	alpha-ketoglutarate transport	0.03492397344316288	0.03734771528553356	0.06862252658296081
GO:0015820	leucine transport	0.03492397344316288	0.03734771528553356	0.7970860300610367
GO:0032263	GMP salvage	0.03492397344316288	NA	NA
GO:0043174	nucleoside salvage	0.03492397344316288	0.00218770628131063	NA
GO:0070813	hydrogen sulfide metabolic process	0.03492397344316288	0.03734771528553356	NA
GO:0072237	metanephric proximal tubule development	0.03492397344316288	NA	NA
GO:0140206	dipeptide import across plasma membrane	0.03492397344316288	NA	NA
GO:0070574	cadmium ion transmembrane transport	0.03492397344316288	0.03734771528553356	NA
GO:0009153	purine deoxyribonucleotide biosynthetic process	0.03492397344316288	NA	NA
GO:0002803	positive regulation of antibacterial peptide production	0.03492397344316288	NA	NA
GO:0009146	purine nucleoside triphosphate catabolic process	0.03492397344316288	NA	NA
GO:0009204	deoxyribonucleoside triphosphate catabolic process	0.03492397344316288	NA	NA
GO:0042350	GDP-L-fucose biosynthetic process	0.03492397344316288	0.03734771528553356	NA
GO:0071422	succinate transmembrane transport	0.03492397344316288	NA	NA
GO:0009812	flavonoid metabolic process	0.03492397344316288	0.01098597809865091	0.02319661925374497
GO:0052696	flavonoid glucuronidation	0.03492397344316288	NA	NA
GO:1904063	negative regulation of cation transmembrane transport	0.03492397344316288	0.15696469855608874	1
GO:0006172	ADP biosynthetic process	0.03492397344316288	NA	NA
GO:0019674	NAD metabolic process	0.03492397344316288	0.00218770628131063	0.02057159004955163
GO:0006114	glycerol biosynthetic process	0.03492397344316288	NA	NA
GO:0006101	citrate metabolic process	0.03492397344316288	NA	NA
GO:0006204	IMP catabolic process	0.03492397344316288	NA	NA
GO:0006710	androgen catabolic process	0.03492397344316288	NA	NA
GO:0046050	UMP catabolic process	0.03492397344316288	NA	NA
GO:0051793	medium-chain fatty acid catabolic process	0.03492397344316288	0.03734771528553356	NA
GO:0051725	protein de-ADP-ribosylation	0.03492397344316288	0.03734771528553356	0.06862252658296081
GO:0006526	arginine biosynthetic process	0.03492397344316288	0.03734771528553356	NA
GO:0006636	unsaturated fatty acid biosynthetic process	0.03492397344316288	0.00337713349581885	0.02057159004955163
GO:0070542	response to fatty acid	0.03502872385576837	1	1
GO:0033762	response to glucagon	0.03629599387552967	1	NA
GO:0070475	rRNA base methylation	0.03629599387552967	0.3381969880651137	NA
GO:1990961	xenobiotic detoxification by transmembrane export across the plasma membrane	0.03629599387552967	0.12622011559301227	0.14660925758682203
GO:0071028	nuclear mRNA surveillance	0.03629599387552967	0.03922932434648277	NA
GO:0071383	cellular response to steroid hormone stimulus	0.03629599387552967	0.00729870463161862	1
GO:0006308	DNA catabolic process	0.03629599387552967	0.03922932434648277	0.961369935686164
GO:0006706	steroid catabolic process	0.03629599387552967	0.00713075372573178	0.0560536299295047
GO:0046085	adenosine metabolic process	0.03629599387552967	0.02235088654513791	NA
GO:0032212	positive regulation of telomere maintenance via telomerase	0.03833272709768279	0.0520344299841507	0.03163552236518742
GO:0007031	peroxisome organization	0.04011419598875319	0.04294905315063038	0.7970860300610367
GO:0045008	depyrimidination	0.04011419598875319	0.04294905315063038	NA
GO:0046500	S-adenosylmethionine metabolic process	0.04011419598875319	3.877730101411008e-4	0.02057159004955163
GO:0015705	iodide transport	0.04011419598875319	0.0088848924041455	0.02057159004955163
GO:0015824	proline transport	0.04011419598875319	0.0088848924041455	0.08779323355223875
GO:0015936	coenzyme A metabolic process	0.04011419598875319	0.03734771528553356	1
GO:0034486	vacuolar transmembrane transport	0.04011419598875319	0.08109627914663123	0.4323304343247022
GO:0034475	U4 snRNA 3'-end processing	0.04011419598875319	0.04294905315063038	NA
GO:0071248	cellular response to metal ion	0.04011419598875319	1	1
GO:0042758	long-chain fatty acid catabolic process	0.04011419598875319	0.04294905315063038	0.6901845522339686
GO:0071577	zinc ion transmembrane transport	0.04011419598875319	0.07731269576138129	1
GO:0006548	histidine catabolic process	0.04011419598875319	0.1537273990252027	NA
GO:0006139	nucleobase-containing compound metabolic process	0.04185299078998093	0.04542081093406888	1
GO:0019430	removal of superoxide radicals	0.04535953569222322	0.00624121570405013	0.2433311744116258
GO:0030007	intracellular potassium ion homeostasis	0.04538980266586414	0.03530446705481658	0.961369935686164
GO:0005978	glycogen biosynthetic process	0.04538980266586414	0.12637292136423384	0.06862252658296081
GO:0016053	organic acid biosynthetic process	0.04558661314667647	0.04863200756113911	0.39510057778291385
GO:0006793	phosphorus metabolic process	0.04648756655927738	0.03132276092564085	0.00522467793729976
GO:0042759	long-chain fatty acid biosynthetic process	0.04836213282876998	0.02690924745032153	0.13361397639378692
GO:0008053	mitochondrial fusion	0.04836213282876998	0.25740817943975824	0.4323304343247022
GO:0043648	dicarboxylic acid metabolic process	0.04925597200376758	1	0.02057159004955163
GO:0009185	ribonucleoside diphosphate metabolic process	0.05030367669915536	0.05253994483759774	0.02057159004955163
GO:0009142	nucleoside triphosphate biosynthetic process	0.05030367669915536	0.01098597809865091	0.39510057778291385
GO:0032261	purine nucleotide salvage	0.05110879365674116	0.0088848924041455	0.06862252658296081
GO:0072525	pyridine-containing compound biosynthetic process	0.05110879365674116	0.05264891058721983	0.02057159004955163
GO:0009265	2'-deoxyribonucleotide biosynthetic process	0.05110879365674116	3.877730101411008e-4	8.168094109604622e-5
GO:1901334	lactone metabolic process	0.05110879365674116	0.05264891058721983	0.02057159004955163
GO:1904659	glucose transmembrane transport	0.05816429034249006	0.03922932434648277	0.02057159004955163
GO:0036065	fucosylation	0.05846137650880739	0.01098597809865091	0.961369935686164
GO:0006626	protein targeting to mitochondrion	0.06522579370165686	0.03493411835837685	0.6901845522339686
GO:0036376	sodium ion export across plasma membrane	0.06616563150709112	0.04863200756113911	1
GO:0006575	cellular modified amino acid metabolic process	0.07197207911473466	0.01053011590331157	1
GO:1901162	primary amino compound biosynthetic process	0.07732368959360418	0.03734771528553356	NA
GO:0046485	ether lipid metabolic process	0.07732368959360418	0.03734771528553356	0.2612753690641208
GO:0044539	long-chain fatty acid import into cell	0.07732368959360418	0.02235088654513791	0.06862252658296081
GO:0072350	tricarboxylic acid metabolic process	0.07732368959360418	0.00218770628131063	0.02057159004955163
GO:0090494	dopamine uptake	0.07732368959360418	0.08109627914663123	0.02057159004955163
GO:0042435	indole-containing compound biosynthetic process	0.07732368959360418	0.03734771528553356	NA
GO:0042262	DNA protection	0.07732368959360418	0.03734771528553356	NA
GO:0035461	vitamin transmembrane transport	0.07732368959360418	0.02360797488476294	0.00622642466684552
GO:0043436	oxoacid metabolic process	0.07822975085235269	0.03734771528553356	0.06862252658296081
GO:0001523	retinoid metabolic process	0.0819568947864288	0.08778215075672569	0.01624594247017667
GO:0006401	RNA catabolic process	0.09195959286287989	0.13853197691165517	0.00285761556467492
GO:0042542	response to hydrogen peroxide	0.09235313293036328	0.04294905315063038	0.6901845522339686
GO:0009056	catabolic process	0.09661590618722277	0.03734771528553356	1
GO:0030855	epithelial cell differentiation	0.09929588223508806	0.18787750874168313	0.04931439424912755
GO:0042908	xenobiotic transport	0.11591471037403238	0.25295091464475106	0.00615537006992716
GO:0051180	vitamin transport	0.11591471037403238	0.12467817915002588	0.02057159004955163
GO:1901565	organonitrogen compound catabolic process	0.11944109455719344	0.5127662975329348	0.00140931356019187
GO:1901264	carbohydrate derivative transport	0.13278348483573343	0.02944186459417959	0.22701135846876047
GO:0006518	peptide metabolic process	0.13583198901234103	0.0088848924041455	1
GO:0006004	fucose metabolic process	0.14370989853992353	0.01098597809865091	NA
GO:0042447	hormone catabolic process	0.14370989853992353	0.00727675676705328	0.05715474234175851
GO:0009148	pyrimidine nucleoside triphosphate biosynthetic process	0.14622940454959166	0.0088848924041455	NA
GO:0009223	pyrimidine deoxyribonucleotide catabolic process	0.14622940454959166	0.00218770628131063	NA
GO:0006560	proline metabolic process	0.14622940454959166	0.03734771528553356	0.06862252658296081
GO:0019438	aromatic compound biosynthetic process	0.1767771964584815	0.04803942172225056	0.02576899283730265
GO:0002082	regulation of oxidative phosphorylation	0.23389114399150057	0.03530446705481658	1
GO:1903427	negative regulation of reactive oxygen species biosynthetic process	0.23389114399150057	0.03922932434648277	NA
GO:0009065	glutamine family amino acid catabolic process	0.23389114399150057	0.2530952904814477	0.02057159004955163
GO:0009404	toxin metabolic process	0.23389114399150057	0.03734771528553356	0.2649991915479841
GO:0006691	leukotriene metabolic process	0.23389114399150057	0.1537273990252027	0.01624594247017667
GO:0046395	carboxylic acid catabolic process	0.23973543224523208	0.2605819464522167	0.00580316957034044
GO:0000052	citrulline metabolic process	0.25233452965742253	0.0088848924041455	0.06862252658296081
GO:0015727	lactate transport	0.25233452965742253	0.0088848924041455	NA
GO:0009081	branched-chain amino acid metabolic process	0.25233452965742253	0.01098597809865091	1
GO:0009448	gamma-aminobutyric acid metabolic process	0.25233452965742253	0.0088848924041455	NA
GO:0009169	purine ribonucleoside monophosphate catabolic process	0.25233452965742253	0.02235088654513791	0.06862252658296081
GO:0071267	L-methionine salvage	0.25233452965742253	0.00218770628131063	0.00585615071457875
GO:0046040	IMP metabolic process	0.25233452965742253	0.0088848924041455	0.06862252658296081
GO:0035442	dipeptide transmembrane transport	0.25233452965742253	0.0088848924041455	NA
GO:0000101	sulfur amino acid transport	0.26297851046005505	0.2842393856984231	0.03041703685965245
GO:0009084	glutamine family amino acid biosynthetic process	0.26297851046005505	0.2842393856984231	0.00498518361496597
GO:0042168	heme metabolic process	0.26297851046005505	0.15669614078760696	0.02319661925374497
GO:0051173	positive regulation of nitrogen compound metabolic process	0.26349873572399346	0.04669479316000156	0.09008664709311154
GO:1901566	organonitrogen compound biosynthetic process	0.2690490586798611	0.03738857711890538	0.09770030308546292
GO:0046039	GTP metabolic process	0.29874341836582546	0.04863200756113911	0.5757991148102976
GO:0046323	glucose import	0.301390798125634	0.04294905315063038	1
GO:0006071	glycerol metabolic process	0.30723334322545626	1.6801279001743158e-7	0.06862252658296081
GO:0043603	amide metabolic process	0.3209017977118889	0.04888167253739404	0.44716780914362697
GO:0046173	polyol biosynthetic process	0.4182064774474128	0.04294905315063038	1
GO:0098739	import across plasma membrane	0.4182064774474128	0.02235088654513791	0.4323304343247022
GO:0170043	non-proteinogenic amino acid biosynthetic process	0.4182064774474128	2.533204011114571e-4	0.01624594247017667
GO:0006213	pyrimidine nucleoside metabolic process	0.5401608861735943	0.5803989652615695	0.02319661925374497
GO:0008206	bile acid metabolic process	0.5494993051266805	0.1537273990252027	0.01624594247017667
GO:0072348	sulfur compound transport	0.586496129171377	0.02185419069784072	0.05549948464799775
GO:0009154	purine ribonucleotide catabolic process	0.6550094201361907	0.01036162815349973	0.01316768397662727
GO:0042398	cellular modified amino acid biosynthetic process	0.8379911409583959	1	0.00733820385982442
GO:0008652	amino acid biosynthetic process	0.8423708904133305	0.02235088654513791	0.08779323355223875
GO:1901570	fatty acid derivative biosynthetic process	0.9999438641741768	1	0.00498518361496597
GO:0046348	amino sugar catabolic process	1	1	0.00140931356019187
GO:0044283	small molecule biosynthetic process	1	0.5205251943014428	0.01911037946214716
GO:0044271	cellular nitrogen compound biosynthetic process	1	1	0.02528200832348853
GO:0046174	polyol catabolic process	1	0.03734771528553356	NA
GO:0018193	peptidyl-amino acid modification	1	0.04403404971567109	0.08779323355223875
GO:0043094	cellular metabolic compound salvage	1	1	0.02319661925374497
GO:1901658	glycosyl compound catabolic process	1	1	0.02319661925374497
GO:0070189	kynurenine metabolic process	1	0.01098597809865091	0.06862252658296081
GO:0015744	succinate transport	1	0.00218770628131063	NA
GO:0015748	organophosphate ester transport	1	0.03734771528553356	0.4323304343247022
GO:0008655	pyrimidine-containing compound salvage	1	0.03734771528553356	NA
GO:0046653	tetrahydrofolate metabolic process	1	0.01098597809865091	0.02319661925374497
GO:0015850	organic hydroxy compound transport	1	0.8791064239353402	0.01624594247017667
GO:0015846	polyamine transport	1	1	0.00585615071457875
GO:0009074	aromatic amino acid family catabolic process	1	1	0.02057159004955163
GO:0002760	positive regulation of antimicrobial humoral response	1	0.00218770628131063	0.00585615071457875
GO:0002778	antibacterial peptide production	1	0.00218770628131063	0.00585615071457875
GO:0002702	positive regulation of production of molecular mediator of immune response	1	0.03734771528553356	0.14724931506804526
GO:0019318	hexose metabolic process	1	0.05180918617272419	8.168094109604622e-5
GO:0009162	deoxyribonucleoside monophosphate metabolic process	1	1.8593395574930735e-5	8.168094109604622e-5
GO:0009163	nucleoside biosynthetic process	1	1	8.168094109604622e-5
GO:0009120	deoxyribonucleoside metabolic process	1	0.00600500802105517	0.01624594247017667
GO:0009220	pyrimidine ribonucleotide biosynthetic process	1	0.01187765633229019	0.14660925758682203
GO:0006066	alcohol metabolic process	1	0.01002843658846382	0.39510057778291385
GO:0009219	pyrimidine deoxyribonucleotide metabolic process	1	0.5803989652615695	0.00140931356019187
GO:0006012	galactose metabolic process	1	1	0.02057159004955163
GO:0009201	ribonucleoside triphosphate biosynthetic process	1	0.01098597809865091	0.08779323355223875
GO:1902475	L-alpha-amino acid transmembrane transport	1	0.46005270121433567	0.03003189906915313
GO:0019755	one-carbon compound transport	1	1	0.00140931356019187
GO:0042430	indole-containing compound metabolic process	1	1	0.02057159004955163
GO:0031668	cellular response to extracellular stimulus	1	1	0.02362377974401192
GO:0016137	glycoside metabolic process	1	1	0.02319661925374497
GO:0006767	water-soluble vitamin metabolic process	1	1	0.00454217668616073
