# Supplementary material for: Human xenobiotic metabolism proteins have full-length and split homologs in the gut microbiome
Source: G3 (Bethesda). 2025 Jun 7;15(9):jkaf131. doi: 10.1093/g3journal/jkaf131 (PMC12547972; doi:10.1093/g3journal/jkaf131)
Supplement: jkaf131_Supplementary_Data [file jkaf131_supplementary_data.zip › Table_S4_G3-2024-405523.csv]

name	value	all	noIEA	onlyExp
GO:0046654	tetrahydrofolate biosynthetic process	5.746215095408516e-4	NA	NA
GO:0090080	positive regulation of MAPKKK cascade by fibroblast growth factor receptor signaling pathway	0.02125731434377155	NA	NA
GO:0046121	deoxyribonucleoside catabolic process	0.02125731434377155	NA	NA
GO:0046113	nucleobase catabolic process	0.02125731434377155	NA	NA
GO:0006189	'de novo' IMP biosynthetic process	0.02125731434377155	NA	NA
GO:0009139	pyrimidine nucleoside diphosphate biosynthetic process	0.02125731434377155	NA	NA
GO:0019240	citrulline biosynthetic process	0.02125731434377155	NA	NA
GO:0009256	10-formyltetrahydrofolate metabolic process	0.02125731434377155	0.02336419956337062	0.02147267675877892
GO:0007595	lactation	0.02125731434377155	1	NA
GO:0006207	'de novo' pyrimidine nucleobase biosynthetic process	0.02125731434377155	NA	NA
GO:0046048	UDP metabolic process	0.02287481170838347	1	NA
GO:0006777	Mo-molybdopterin cofactor biosynthetic process	0.02287481170838347	0.02336419956337062	NA
GO:0097294	'de novo' XMP biosynthetic process	0.02287481170838347	NA	NA
GO:0044208	'de novo' AMP biosynthetic process	0.02829932317851702	0.02614735465422211	0.02147267675877892
GO:0048702	embryonic neurocranium morphogenesis	0.02909891950314885	NA	NA
GO:0009113	purine nucleobase biosynthetic process	0.02909891950314885	0.02679674153811666	NA
GO:0006144	purine nucleobase metabolic process	0.02909891950314885	0.02336419956337062	5.405247195811825e-4
GO:0035999	tetrahydrofolate interconversion	0.02909891950314885	1	1
GO:0048703	embryonic viscerocranium morphogenesis	0.03027389228365496	0.02336419956337062	NA
GO:0009188	ribonucleoside diphosphate biosynthetic process	0.03027389228365496	1	NA
GO:0006222	UMP biosynthetic process	0.03027389228365496	NA	NA
GO:0043650	dicarboxylic acid biosynthetic process	0.04997359380047164	0.045510895578624	0.03688278186741332
GO:0006177	GMP biosynthetic process	0.05572457850171798	0.02614735465422211	0.03272587760158917
GO:0009156	ribonucleoside monophosphate biosynthetic process	1	0.02336419956337062	0.02147267675877892
GO:0046112	nucleobase biosynthetic process	1	1	0.02147267675877892
GO:0009396	folic acid-containing compound biosynthetic process	1	0.02336419956337062	NA
GO:0006188	IMP biosynthetic process	1	0.02679674153811666	0.02147267675877892
GO:0009120	deoxyribonucleoside metabolic process	1	0.02679674153811666	0.03688278186741332
GO:0032324	molybdopterin cofactor biosynthetic process	1	1	0.02147267675877892
GO:0019856	pyrimidine nucleobase biosynthetic process	1	0.02336419956337062	NA
GO:0009130	pyrimidine nucleoside monophosphate biosynthetic process	1	0.02336419956337062	0.02574018587455562
GO:0009220	pyrimidine ribonucleotide biosynthetic process	1	0.03196690840749842	0.02574018587455562
GO:0042559	pteridine-containing compound biosynthetic process	1	1	0.02147267675877892
