# Supplementary material for: Human xenobiotic metabolism proteins have full-length and split homologs in the gut microbiome
Source: G3 (Bethesda). 2025 Jun 7;15(9):jkaf131. doi: 10.1093/g3journal/jkaf131 (PMC12547972; doi:10.1093/g3journal/jkaf131)
Supplement: jkaf131_Supplementary_Data [file jkaf131_supplementary_data.zip › Table_S5_G3-2024-405523.csv]

name	value	B50H60	B67H70	B75H80
GO:0006805	xenobiotic metabolic process	6.6789193486607835e-25	1.704571761715989e-24	1.3738810166657357e-22
GO:0005975	carbohydrate metabolic process	1.0403885067853174e-20	7.722560099533057e-17	1.1205810100747648e-14
GO:0002181	cytoplasmic translation	2.110443584822657e-15	1.2061484230127578e-10	5.724606003796534e-11
GO:0006418	tRNA aminoacylation for protein translation	4.4025262634576066e-15	2.6310418644232243e-16	8.427247508278311e-15
GO:0006099	tricarboxylic acid cycle	4.0885369400592933e-13	2.842979340135742e-13	1.7893779503741247e-14
GO:0006749	glutathione metabolic process	4.0885369400592933e-13	3.964269629432336e-15	7.781702388263097e-17
GO:0042026	protein refolding	1.444304966822389e-12	7.792213718536435e-11	2.74433108925015e-10
GO:0150104	transport across blood-brain barrier	3.066759625952836e-12	2.0549641504932254e-13	1.1465483897822232e-9
GO:0042572	retinol metabolic process	5.222223300595927e-12	2.1281342285234935e-14	1.729526692668194e-15
GO:0015718	monocarboxylic acid transport	9.28968066889236e-12	1.37571070384537e-13	3.662783959272987e-7
GO:0072329	monocarboxylic acid catabolic process	3.818219850572954e-11	2.2752104199072503e-11	4.0232930186414043e-13
GO:0001676	long-chain fatty acid metabolic process	4.2335449355649945e-11	6.492766943514219e-13	5.212371997882865e-13
GO:0006508	proteolysis	4.5335310581538895e-11	1.0131604000057494e-12	3.693098126128028e-7
GO:0006094	gluconeogenesis	5.035198349069373e-11	3.5600565249605588e-12	1.7893779503741247e-14
GO:0170044	non-proteinogenic amino acid catabolic process	1.2247215129488658e-9	9.340779660416351e-10	3.672895086271155e-11
GO:0042182	ketone catabolic process	2.5064191311456887e-9	5.653352901437392e-7	8.490491865558677e-9
GO:0032543	mitochondrial translation	3.1527888529913852e-9	3.311681705155244e-6	0.0063852627800575
GO:0006090	pyruvate metabolic process	4.45448854923163e-9	1.2438700173990687e-10	3.803056250340493e-12
GO:0090407	organophosphate biosynthetic process	5.879596013935363e-9	6.936236353766879e-6	NA
GO:0006633	fatty acid biosynthetic process	7.57663373850147e-9	2.443465083899925e-9	2.9702398618931247e-10
GO:0006635	fatty acid beta-oxidation	7.57663373850147e-9	7.438553873354577e-10	1.1465483897822232e-9
GO:0046185	aldehyde catabolic process	9.984417404985005e-9	4.715963977982023e-10	1.4223518404947095e-9
GO:0006000	fructose metabolic process	9.984417404985005e-9	4.715963977982023e-10	5.906906773109964e-8
GO:0006730	one-carbon metabolic process	1.0722208976291138e-8	1.2438700173990687e-10	2.8542810922127953e-10
GO:0009083	branched-chain amino acid catabolic process	2.0639385795758768e-8	2.762578623283584e-8	1.246450963105042e-9
GO:0006744	ubiquinone biosynthetic process	2.0639385795758768e-8	2.762578623283584e-8	7.581835448361818e-4
GO:0006637	acyl-CoA metabolic process	2.43045454873123e-8	2.3750896846022766e-6	1.3267402864469248e-7
GO:0043171	peptide catabolic process	2.862784736079712e-8	5.603189480732171e-7	1.692458358443188e-7
GO:0006796	phosphate-containing compound metabolic process	2.862784736079712e-8	3.380474271308491e-7	0.00347380723780213
GO:1901606	alpha-amino acid catabolic process	3.4824206285574664e-8	1.219786361179424e-7	7.868437052884605e-9
GO:0006695	cholesterol biosynthetic process	1.0169902243903789e-7	8.737299694290303e-8	4.084699531049097e-6
GO:0006103	2-oxoglutarate metabolic process	1.192274251025517e-7	5.484884064499808e-9	2.5612988870912225e-10
GO:0006631	fatty acid metabolic process	1.5070025361732638e-7	7.073003989959608e-7	1.346707140893178e-4
GO:0033540	fatty acid beta-oxidation using acyl-CoA oxidase	2.1497069648076733e-7	1.86028066335754e-8	7.505667458243747e-8
GO:0009071	serine family amino acid catabolic process	2.1497069648076733e-7	1.86028066335754e-8	1.2013899259970143e-9
GO:0042573	retinoic acid metabolic process	2.6351033915984996e-7	8.256323177753554e-7	1.7111340739239055e-4
GO:0009058	biosynthetic process	3.523666654402866e-7	1.690158302263001e-7	4.1400350689054486e-8
GO:0043605	amide catabolic process	4.951056599978835e-7	2.762578623283584e-8	3.7834013140105894e-8
GO:0042574	retinal metabolic process	4.951056599978835e-7	2.5223875996392548e-8	1.0563552365801398e-9
GO:0045454	cell redox homeostasis	5.069546928177444e-7	7.83240529848008e-6	3.56299842031212e-5
GO:0006703	estrogen biosynthetic process	1.0499857423760573e-6	1.0787126629775085e-7	1.41667563456871e-5
GO:0009068	aspartate family amino acid catabolic process	1.9532364140922384e-6	1.5349065460043097e-7	1.0414585110694464e-8
GO:0006693	prostaglandin metabolic process	2.101337316169942e-6	1.203642991512599e-7	5.657578032382682e-9
GO:0008210	estrogen metabolic process	2.6398856966313217e-6	3.6048949817696848e-6	0.00114845933063005
GO:0006979	response to oxidative stress	3.297558356157426e-6	1.2996775547805003e-5	8.039937903914673e-4
GO:0051085	chaperone cofactor-dependent protein refolding	3.6232809302767335e-6	5.653352901437392e-7	3.701551401982405e-5
GO:0000098	sulfur amino acid catabolic process	4.9249102396929725e-6	1.8138148205727087e-5	3.1845165777755375e-6
GO:0044598	doxorubicin metabolic process	4.9249102396929725e-6	5.653352901437392e-7	6.623894285571848e-8
GO:0006048	UDP-N-acetylglucosamine biosynthetic process	4.9249102396929725e-6	5.653352901437392e-7	3.1845165777755375e-6
GO:0052695	cellular glucuronidation	4.9249102396929725e-6	1.808162275596058e-5	0.00992934887312291
GO:0044272	sulfur compound biosynthetic process	6.642653986546921e-6	0.02810663961318546	0.00455942561813265
GO:0016226	iron-sulfur cluster assembly	6.642653986546921e-6	4.145484507220267e-5	3.287710385653696e-4
GO:1990748	cellular detoxification	7.949816941315389e-6	1.1092521045080584e-5	0.00918065885275183
GO:0050427	3'-phosphoadenosine 5'-phosphosulfate metabolic process	7.949816941315389e-6	5.166552368217927e-4	7.581835448361818e-4
GO:0006107	oxaloacetate metabolic process	7.949816941315389e-6	1.5731511240091797e-5	2.248677801996387e-6
GO:0006739	NADP metabolic process	7.949816941315389e-6	1.1092521045080584e-5	1.8884617718843816e-4
GO:0006241	CTP biosynthetic process	8.451462947711124e-6	1.164658184870169e-4	1.9802518953032484e-4
GO:0051289	protein homotetramerization	9.029744515425049e-6	2.78622836805101e-7	8.171846051727084e-7
GO:0006096	glycolytic process	1.151095679462455e-5	5.823284829336546e-7	3.693098126128028e-7
GO:0042219	cellular modified amino acid catabolic process	1.1891245574549892e-5	5.991182138711785e-7	3.740458189051236e-7
GO:0006536	glutamate metabolic process	1.1891245574549892e-5	3.6048949817696848e-6	1.2347284474620567e-5
GO:0006629	lipid metabolic process	1.1891245574549892e-5	5.03576529138272e-7	1.4223518404947095e-9
GO:0044597	daunorubicin metabolic process	2.070816598337899e-5	3.1451125462754125e-6	4.516427483664885e-7
GO:0019673	GDP-mannose metabolic process	2.070816598337899e-5	3.1451125462754125e-6	4.516427483664885e-7
GO:0006782	protoporphyrinogen IX biosynthetic process	2.070816598337899e-5	8.516248186736228e-5	0.00403197075203014
GO:0110095	cellular detoxification of aldehyde	2.070816598337899e-5	3.1451125462754125e-6	4.516427483664885e-7
GO:0006828	manganese ion transport	2.070816598337899e-5	0.01072919176050092	0.03254587414401028
GO:0006520	amino acid metabolic process	2.070816598337899e-5	1.5731511240091797e-5	5.2925055296148125e-5
GO:0000038	very long-chain fatty acid metabolic process	2.8383789479912192e-5	2.633483435472786e-6	8.039937903914673e-4
GO:0006836	neurotransmitter transport	2.8383789479912192e-5	2.9484555782176884e-5	NA
GO:0006750	glutathione biosynthetic process	2.846534071243232e-5	3.028493089428645e-5	4.7152797260210255e-5
GO:0046689	response to mercury ion	3.0367854160515348e-5	7.923011744760298e-4	1.8884617718843816e-4
GO:0043650	dicarboxylic acid biosynthetic process	3.0367854160515348e-5	0.00323194719810688	8.039937903914673e-4
GO:0006068	ethanol catabolic process	3.0367854160515348e-5	3.823175940312921e-6	4.628571220871709e-7
GO:0050667	homocysteine metabolic process	3.0367854160515348e-5	4.4693197693179584e-4	8.039937903914673e-4
GO:0031167	rRNA methylation	3.0367854160515348e-5	4.454724666118005e-4	1.0722556521440476e-4
GO:0006183	GTP biosynthetic process	3.0367854160515348e-5	7.923011744760298e-4	0.00185747079639153
GO:0006751	glutathione catabolic process	3.0367854160515348e-5	3.823175940312921e-6	4.628571220871709e-7
GO:0010043	response to zinc ion	4.607713018105954e-5	2.1875119138711227e-6	1.8861086685023943e-4
GO:0006541	glutamine metabolic process	4.607713018105954e-5	1.3695677788771706e-5	4.905202930950403e-6
GO:0061621	canonical glycolysis	5.750516506556031e-5	4.437319369801009e-6	3.662783959272987e-7
GO:1901137	carbohydrate derivative biosynthetic process	7.002704533636857e-5	1.2361072416192972e-5	2.4438233321746092e-6
GO:0006006	glucose metabolic process	7.204897360819141e-5	1.2356325177783405e-4	0.00150663932556819
GO:0061077	chaperone-mediated protein folding	8.35654186172313e-5	0.00509479858837252	0.00166384972938924
GO:0070127	tRNA aminoacylation for mitochondrial protein translation	8.750364740358913e-5	1.5731511240091797e-5	3.1845165777755375e-6
GO:0009437	carnitine metabolic process	8.750364740358913e-5	1.5731511240091797e-5	0.01761777722839271
GO:0015949	nucleobase-containing small molecule interconversion	8.750364740358913e-5	1.5731511240091797e-5	3.1845165777755375e-6
GO:0034475	U4 snRNA 3'-end processing	8.750364740358913e-5	0.04011419598875319	0.01761777722839271
GO:0016115	terpenoid catabolic process	8.750364740358913e-5	0.00515325733034505	0.00180841191127927
GO:0006785	heme B biosynthetic process	8.750364740358913e-5	4.154554546685064e-4	0.00180841191127927
GO:0006531	aspartate metabolic process	8.750364740358913e-5	1.5731511240091797e-5	3.1845165777755375e-6
GO:2001030	negative regulation of cellular glucuronidation	8.750364740358913e-5	4.154554546685064e-4	NA
GO:0072330	monocarboxylic acid biosynthetic process	1.0115747828379552e-4	0.00459696425569003	9.202448515595588e-4
GO:0042776	proton motive force-driven mitochondrial ATP synthesis	1.1006719846634448e-4	4.9859429097570754e-5	1.433755107238135e-4
GO:0006081	cellular aldehyde metabolic process	1.118487976086545e-4	1.799758953947289e-4	3.45188284258088e-5
GO:1904851	positive regulation of establishment of protein localization to telomere	1.1519750738675612e-4	3.276407850224454e-4	8.047601944637537e-5
GO:0033539	fatty acid beta-oxidation using acyl-CoA dehydrogenase	1.1519750738675612e-4	1.5731511240091797e-5	2.248677801996387e-6
GO:0015670	carbon dioxide transport	1.1519750738675612e-4	1.5731511240091797e-5	2.248677801996387e-6
GO:1902001	fatty acid transmembrane transport	1.1519750738675612e-4	1.8116945531247236e-5	0.00807084556740297
GO:0009155	purine deoxyribonucleotide catabolic process	1.1519750738675612e-4	0.00297544184248859	0.00807084556740297
GO:0019852	L-ascorbic acid metabolic process	1.1519750738675612e-4	1.5731511240091797e-5	2.248677801996387e-6
GO:0006784	heme A biosynthetic process	1.1519750738675612e-4	3.276407850224454e-4	8.272438772049743e-4
GO:0006734	NADH metabolic process	1.1519750738675612e-4	3.247330973938874e-4	8.039937903914673e-4
GO:0009636	response to toxic substance	1.1945937888175946e-4	1.1092521045080584e-5	4.684790667855243e-4
GO:0034599	cellular response to oxidative stress	1.314254182326432e-4	0.00197234486387733	1.8861086685023943e-4
GO:0008202	steroid metabolic process	1.3583239620251983e-4	1.1215896833498132e-4	1.433755107238135e-4
GO:0006400	tRNA modification	1.5376126402991052e-4	8.165408505940761e-5	0.00862635924635316
GO:0006089	lactate metabolic process	1.792978843562101e-4	4.168213088884379e-5	1.8287002823563292e-4
GO:0006986	response to unfolded protein	1.845095474215691e-4	0.00852327846451993	0.00296668299485311
GO:0042178	xenobiotic catabolic process	2.0082741476757553e-4	8.165408505940761e-5	2.7619750386466386e-4
GO:0019369	arachidonate metabolic process	2.1694772765944157e-4	NA	0.01464309085717769
GO:0006084	acetyl-CoA metabolic process	2.503149683674325e-4	2.9484555782176884e-5	3.3731298159503733e-6
GO:1905039	carboxylic acid transmembrane transport	3.36606455829955e-4	7.276677191435571e-4	2.8865303269312624e-4
GO:0061687	detoxification of inorganic compound	3.36606455829955e-4	0.0081124324853674	NA
GO:0019321	pentose metabolic process	3.36606455829955e-4	4.9859429097570754e-5	1.0722556521440476e-4
GO:0070995	NADPH oxidation	3.36606455829955e-4	8.165408505940761e-5	7.01323734929143e-4
GO:0009226	nucleotide-sugar biosynthetic process	3.36606455829955e-4	8.165408505940761e-5	2.2143076692926093e-5
GO:0009215	purine deoxyribonucleoside triphosphate metabolic process	3.36606455829955e-4	0.00192406861198943	0.00862635924635316
GO:0019262	N-acetylneuraminate catabolic process	3.36606455829955e-4	8.165408505940761e-5	2.2143076692926093e-5
GO:0042364	water-soluble vitamin biosynthetic process	3.36606455829955e-4	8.165408505940761e-5	2.2143076692926093e-5
GO:0016024	CDP-diacylglycerol biosynthetic process	3.36606455829955e-4	0.01956301970078839	0.03510389956782571
GO:0052697	xenobiotic glucuronidation	3.36606455829955e-4	0.00192406861198943	NA
GO:0019563	glycerol catabolic process	3.36606455829955e-4	8.165408505940761e-5	7.01323734929143e-4
GO:0006415	translational termination	3.36606455829955e-4	0.00192406861198943	0.00862635924635316
GO:0071716	leukotriene transport	3.36606455829955e-4	0.02037331686903338	NA
GO:0006166	purine ribonucleoside salvage	3.36606455829955e-4	8.165408505940761e-5	2.2143076692926093e-5
GO:0042760	very long-chain fatty acid catabolic process	3.36606455829955e-4	8.165408505940761e-5	2.2143076692926093e-5
GO:0019626	short-chain fatty acid catabolic process	3.36606455829955e-4	8.165408505940761e-5	2.2143076692926093e-5
GO:0016139	glycoside catabolic process	3.36606455829955e-4	3.1451125462754125e-6	7.01323734929143e-4
GO:0033353	S-adenosylmethionine cycle	3.36606455829955e-4	0.00192406861198943	0.00862635924635316
GO:0006729	tetrahydrobiopterin biosynthetic process	3.36606455829955e-4	8.165408505940761e-5	2.2143076692926093e-5
GO:0051791	medium-chain fatty acid metabolic process	3.36606455829955e-4	8.165408505940761e-5	0.00862635924635316
GO:0006573	valine metabolic process	3.36606455829955e-4	8.165408505940761e-5	2.2143076692926093e-5
GO:0006549	isoleucine metabolic process	3.36606455829955e-4	8.165408505940761e-5	2.2143076692926093e-5
GO:0006538	glutamate catabolic process	3.36606455829955e-4	1.5731511240091797e-5	2.2143076692926093e-5
GO:0006699	bile acid biosynthetic process	3.36606455829955e-4	1.320907119969793e-4	8.487553877384104e-5
GO:0030091	protein repair	3.36606455829955e-4	8.165408505940761e-5	7.01323734929143e-4
GO:0015721	bile acid and bile salt transport	3.375423531604462e-4	0.00200493006717399	0.00503712762374625
GO:1904871	positive regulation of protein localization to Cajal body	3.793617847313176e-4	7.923011744760298e-4	1.8884617718843816e-4
GO:0019372	lipoxygenase pathway	3.793617847313176e-4	NA	NA
GO:0042373	vitamin K metabolic process	3.793617847313176e-4	0.006321461952363	0.00185747079639153
GO:0006164	purine nucleotide biosynthetic process	3.793617847313176e-4	8.151183166621818e-5	3.33879413191011e-4
GO:0045922	negative regulation of fatty acid metabolic process	3.793617847313176e-4	7.923011744760298e-4	NA
GO:0062111	zinc ion import into organelle	3.793617847313176e-4	7.923011744760298e-4	NA
GO:0006534	cysteine metabolic process	3.793617847313176e-4	7.923011744760298e-4	1.8884617718843816e-4
GO:0030388	fructose 1,6-bisphosphate metabolic process	3.999201160471485e-4	8.516248186736228e-5	2.2143076692926093e-5
GO:0048034	heme O biosynthetic process	3.999201160471485e-4	0.00133169655415587	0.00403197075203014
GO:0030200	heparan sulfate proteoglycan catabolic process	3.999201160471485e-4	0.00133169655415587	3.784824403102907e-4
GO:0015793	glycerol transmembrane transport	3.999201160471485e-4	8.516248186736228e-5	3.784824403102907e-4
GO:0000255	allantoin metabolic process	3.999201160471485e-4	8.516248186736228e-5	2.2143076692926093e-5
GO:0035999	tetrahydrofolate interconversion	3.999201160471485e-4	0.01072919176050092	0.00403197075203014
GO:0070837	dehydroascorbic acid transport	3.999201160471485e-4	8.516248186736228e-5	2.2143076692926093e-5
GO:0006108	malate metabolic process	3.999201160471485e-4	0.00133169655415587	3.784824403102907e-4
GO:0009313	oligosaccharide catabolic process	5.112929317440673e-4	0.00310810087817827	7.581835448361818e-4
GO:0007586	digestion	5.198640410721396e-4	3.781014856530228e-5	8.928273787575693e-5
GO:0042744	hydrogen peroxide catabolic process	5.357178958580675e-4	7.929899341402151e-4	0.00175037734746284
GO:0046034	ATP metabolic process	7.285960483371174e-4	4.9859429097570754e-5	1.0854539645102998e-4
GO:0009408	response to heat	7.52803553896641e-4	0.02137014600615984	0.0114432933335892
GO:0006414	translational elongation	7.558674607208083e-4	1.1510055519431754e-4	1.9722706569815917e-4
GO:0051603	proteolysis involved in protein catabolic process	9.877310808809358e-4	NA	NA
GO:0006412	translation	0.00100134115478214	8.165408505940761e-5	1.8861086685023943e-4
GO:0008033	tRNA processing	0.00105613901238015	0.01071562407515203	0.02169962651566041
GO:0009410	response to xenobiotic stimulus	0.0010851392701001	6.045760168509076e-4	0.0038870838223735
GO:0030149	sphingolipid catabolic process	0.00108900756343177	0.01072919176050092	NA
GO:0000050	urea cycle	0.00110434260450296	2.0249702733585463e-4	0.00354249355307238
GO:0008209	androgen metabolic process	0.00110434260450296	9.937356260868724e-4	0.00666014150448644
GO:0006002	fructose 6-phosphate metabolic process	0.00110434260450296	2.0249702733585463e-4	3.986319332560332e-5
GO:0042363	fat-soluble vitamin catabolic process	0.00110434260450296	0.01072919176050092	0.00354249355307238
GO:0015833	peptide transport	0.00110869483554795	NA	0.00360869845346626
GO:0032212	positive regulation of telomere maintenance via telomerase	0.00129982521820144	0.03833272709768279	NA
GO:1901289	succinyl-CoA catabolic process	0.00131448205276477	4.154554546685064e-4	0.00347380723780213
GO:1901750	leukotriene D4 biosynthetic process	0.00131448205276477	0.00297544184248859	8.272438772049743e-4
GO:0140009	L-aspartate import across plasma membrane	0.00131448205276477	4.154554546685064e-4	1.433755107238135e-4
GO:0046686	response to cadmium ion	0.00131448205276477	7.923011744760298e-4	0.01319112968179188
GO:0046688	response to copper ion	0.00131448205276477	3.276407850224454e-4	NA
GO:0009052	pentose-phosphate shunt, non-oxidative branch	0.00131448205276477	4.154554546685064e-4	0.00347380723780213
GO:0010430	fatty acid omega-oxidation	0.00131448205276477	4.154554546685064e-4	1.433755107238135e-4
GO:0009070	serine family amino acid biosynthetic process	0.00131448205276477	0.0081124324853674	0.00347380723780213
GO:1990962	xenobiotic transport across blood-brain barrier	0.00131448205276477	0.0081124324853674	NA
GO:0045338	farnesyl diphosphate metabolic process	0.00131448205276477	0.0081124324853674	0.04024054216703554
GO:0046951	ketone body biosynthetic process	0.00131448205276477	4.154554546685064e-4	1.433755107238135e-4
GO:0009438	methylglyoxal metabolic process	0.00131448205276477	4.154554546685064e-4	0.00347380723780213
GO:0015942	formate metabolic process	0.00131448205276477	0.0081124324853674	0.04024054216703554
GO:0006072	glycerol-3-phosphate metabolic process	0.00131448205276477	0.00297544184248859	0.00807084556740297
GO:0006027	glycosaminoglycan catabolic process	0.00131448205276477	4.154554546685064e-4	1.433755107238135e-4
GO:0006015	5-phosphoribose 1-diphosphate biosynthetic process	0.00131448205276477	4.154554546685064e-4	1.433755107238135e-4
GO:0016052	carbohydrate catabolic process	0.00131448205276477	4.154554546685064e-4	1.3934528218776835e-4
GO:0042448	progesterone metabolic process	0.00131448205276477	3.276407850224454e-4	0.00677535513647477
GO:0019682	glyceraldehyde-3-phosphate metabolic process	0.00131448205276477	4.154554546685064e-4	1.433755107238135e-4
GO:0006102	isocitrate metabolic process	0.00131448205276477	4.154554546685064e-4	1.433755107238135e-4
GO:0006228	UTP biosynthetic process	0.00131448205276477	0.02137014600615984	NA
GO:0016114	terpenoid biosynthetic process	0.00131448205276477	4.154554546685064e-4	1.433755107238135e-4
GO:0097272	ammonium homeostasis	0.00131448205276477	4.154554546685064e-4	NA
GO:0046073	dTMP metabolic process	0.00131448205276477	4.154554546685064e-4	0.00347380723780213
GO:0051792	medium-chain fatty acid biosynthetic process	0.00131448205276477	4.154554546685064e-4	1.433755107238135e-4
GO:0006563	L-serine metabolic process	0.00131448205276477	4.154554546685064e-4	1.433755107238135e-4
GO:0006552	L-leucine catabolic process	0.00131448205276477	NA	1.433755107238135e-4
GO:0006572	tyrosine catabolic process	0.00131448205276477	4.154554546685064e-4	1.433755107238135e-4
GO:0006525	arginine metabolic process	0.00131448205276477	NA	0.00807084556740297
GO:0006646	phosphatidylethanolamine biosynthetic process	0.00131448205276477	3.276407850224454e-4	NA
GO:0046487	glyoxylate metabolic process	0.00147939590708181	4.154554546685064e-4	1.330172489343784e-4
GO:1904874	positive regulation of telomerase RNA localization to Cajal body	0.00147939590708181	0.00192406861198943	0.00285414140399167
GO:1901523	icosanoid catabolic process	0.00147939590708181	4.154554546685064e-4	0.00180841191127927
GO:0009435	NAD biosynthetic process	0.00147939590708181	4.154554546685064e-4	1.330172489343784e-4
GO:0006098	pentose-phosphate shunt	0.00147939590708181	0.00515325733034505	0.00180841191127927
GO:0071248	cellular response to metal ion	0.00147939590708181	0.04011419598875319	0.01761777722839271
GO:0006450	regulation of translational fidelity	0.00147939590708181	0.00515325733034505	0.01761777722839271
GO:0006206	pyrimidine nucleobase metabolic process	0.00147939590708181	0.00515325733034505	0.00180841191127927
GO:0042537	benzene-containing compound metabolic process	0.00147939590708181	0.00192406861198943	0.01582499511805006
GO:0006559	L-phenylalanine catabolic process	0.00147939590708181	4.154554546685064e-4	1.330172489343784e-4
GO:0006691	leukotriene metabolic process	0.00147939590708181	NA	NA
GO:0034764	positive regulation of transmembrane transport	0.00153192988476299	0.00192406861198943	0.01693139819661281
GO:1902600	proton transmembrane transport	0.00155560475408899	4.4113906150754434e-4	7.196702751324551e-4
GO:0055085	transmembrane transport	0.00177867439880428	9.243809767075269e-4	NA
GO:0010038	response to metal ion	0.00211398450496173	NA	NA
GO:0006821	chloride transport	0.00211398450496173	0.01387610005217534	0.03820064071995479
GO:0006820	monoatomic anion transport	0.00224750709335067	4.3392488075467706e-4	0.00594184958873009
GO:0032365	intracellular lipid transport	0.00232324588885914	4.4693197693179584e-4	NA
GO:0046655	folic acid metabolic process	0.00232324588885914	0.00323194719810688	8.039937903914673e-4
GO:0032981	mitochondrial respiratory chain complex I assembly	0.00264483185935662	0.01321109062590503	0.02046166825658334
GO:0006672	ceramide metabolic process	0.00299993924404437	NA	NA
GO:1901264	carbohydrate derivative transport	0.00309887412773554	NA	NA
GO:0070633	transepithelial transport	0.00309887412773554	0.01563852097810275	NA
GO:0006833	water transport	0.00309887412773554	5.124087203792912e-4	0.00425571834615355
GO:0016042	lipid catabolic process	0.00324763711322998	0.01732163099801405	NA
GO:0033762	response to glucagon	0.00352644038090868	0.03629599387552967	NA
GO:0006814	sodium ion transport	0.00387884481691708	0.00122990141549098	0.00185747079639153
GO:0046394	carboxylic acid biosynthetic process	0.00394351814435397	0.00910595274462981	0.00334502356055039
GO:0032508	DNA duplex unwinding	0.00473018230409715	NA	NA
GO:0070327	thyroid hormone transport	0.0049526739896225	0.01072919176050092	0.03254587414401028
GO:0070129	regulation of mitochondrial translation	0.0049526739896225	0.00133169655415587	0.00403197075203014
GO:0009084	glutamine family amino acid biosynthetic process	0.0049526739896225	NA	0.03254587414401028
GO:0009113	purine nucleobase biosynthetic process	0.0049526739896225	0.00133169655415587	3.784824403102907e-4
GO:0043649	dicarboxylic acid catabolic process	0.0049526739896225	0.00133169655415587	3.784824403102907e-4
GO:0070900	mitochondrial tRNA modification	0.0049526739896225	0.01072919176050092	0.03254587414401028
GO:0042402	cellular biogenic amine catabolic process	0.0049526739896225	0.00133169655415587	3.784824403102907e-4
GO:0006177	GMP biosynthetic process	0.0049526739896225	0.00133169655415587	3.784824403102907e-4
GO:0110076	negative regulation of ferroptosis	0.0049526739896225	0.00133169655415587	0.03254587414401028
GO:0006809	nitric oxide biosynthetic process	0.0049526739896225	0.00598615056334896	0.0015615499579747301
GO:1990481	mRNA pseudouridine synthesis	0.0049526739896225	NA	NA
GO:0097501	stress response to metal ion	0.00522336159712886	0.03492397344316288	NA
GO:0044209	AMP salvage	0.00522336159712886	0.00198190649549362	8.039937903914673e-4
GO:0097638	L-arginine import across plasma membrane	0.00522336159712886	0.00198190649549362	8.039937903914673e-4
GO:0046184	aldehyde biosynthetic process	0.00522336159712886	NA	NA
GO:0008215	spermine metabolic process	0.00522336159712886	0.03492397344316288	0.01761777722839271
GO:0008207	C21-steroid hormone metabolic process	0.00522336159712886	0.02037331686903338	0.00862635924635316
GO:0002084	protein depalmitoylation	0.00522336159712886	0.00192406861198943	0.00862635924635316
GO:0018206	peptidyl-methionine modification	0.00522336159712886	0.02037331686903338	NA
GO:1901661	quinone metabolic process	0.00522336159712886	NA	0.01761777722839271
GO:0046654	tetrahydrofolate biosynthetic process	0.00522336159712886	NA	NA
GO:0009063	amino acid catabolic process	0.00522336159712886	1.5731511240091797e-5	8.032920375919399e-4
GO:0015848	spermidine transport	0.00522336159712886	0.00198190649549362	NA
GO:0009082	branched-chain amino acid biosynthetic process	0.00522336159712886	0.00198190649549362	8.039937903914673e-4
GO:0032790	ribosome disassembly	0.00522336159712886	0.00192406861198943	NA
GO:1901911	adenosine 5'-(hexahydrogen pentaphosphate) catabolic process	0.00522336159712886	0.00198190649549362	8.039937903914673e-4
GO:0045329	carnitine biosynthetic process	0.00522336159712886	0.00198190649549362	8.039937903914673e-4
GO:1901907	diadenosine pentaphosphate catabolic process	0.00522336159712886	0.00198190649549362	8.039937903914673e-4
GO:1901909	diadenosine hexaphosphate catabolic process	0.00522336159712886	0.00198190649549362	8.039937903914673e-4
GO:0140206	dipeptide import across plasma membrane	0.00522336159712886	0.03492397344316288	0.01761777722839271
GO:0070574	cadmium ion transmembrane transport	0.00522336159712886	0.03492397344316288	NA
GO:0036065	fucosylation	0.00522336159712886	NA	NA
GO:0010815	bradykinin catabolic process	0.00522336159712886	0.00192406861198943	NA
GO:0009446	putrescine biosynthetic process	0.00522336159712886	0.00198190649549362	8.039937903914673e-4
GO:0015990	electron transport coupled proton transport	0.00522336159712886	0.00198190649549362	8.039937903914673e-4
GO:0019320	hexose catabolic process	0.00522336159712886	0.0103941617817861	8.039937903914673e-4
GO:0010510	regulation of acetyl-CoA biosynthetic process from pyruvate	0.00522336159712886	NA	NA
GO:0009165	nucleotide biosynthetic process	0.00522336159712886	0.01756808322341526	0.00774601426690366
GO:0009157	deoxyribonucleoside monophosphate biosynthetic process	0.00522336159712886	0.00192406861198943	0.00862635924635316
GO:0009146	purine nucleoside triphosphate catabolic process	0.00522336159712886	0.03492397344316288	NA
GO:0034440	lipid oxidation	0.00522336159712886	NA	NA
GO:0043651	linoleic acid metabolic process	0.00522336159712886	NA	NA
GO:0009240	isopentenyl diphosphate biosynthetic process	0.00522336159712886	0.00198190649549362	8.039937903914673e-4
GO:0006086	acetyl-CoA biosynthetic process from pyruvate	0.00522336159712886	0.00192406861198943	7.01323734929143e-4
GO:0009204	deoxyribonucleoside triphosphate catabolic process	0.00522336159712886	0.03492397344316288	NA
GO:0098719	sodium ion import across plasma membrane	0.00522336159712886	NA	NA
GO:0006003	fructose 2,6-bisphosphate metabolic process	0.00522336159712886	0.00198190649549362	NA
GO:0098708	D-glucose import across plasma membrane	0.00522336159712886	NA	8.039937903914673e-4
GO:0097052	L-kynurenine metabolic process	0.00522336159712886	0.00198190649549362	8.039937903914673e-4
GO:0052696	flavonoid glucuronidation	0.00522336159712886	0.03492397344316288	NA
GO:0036100	leukotriene catabolic process	0.00522336159712886	0.00198190649549362	0.01761777722839271
GO:0098661	inorganic anion transmembrane transport	0.00522336159712886	0.00198190649549362	0.01761777722839271
GO:0019541	propionate metabolic process	0.00522336159712886	0.00198190649549362	8.039937903914673e-4
GO:0019509	L-methionine salvage from methylthioadenosine	0.00522336159712886	0.00198190649549362	8.039937903914673e-4
GO:0006116	NADH oxidation	0.00522336159712886	0.00198190649549362	0.01761777722839271
GO:0019640	D-glucuronate catabolic process to D-xylulose 5-phosphate	0.00522336159712886	NA	8.039937903914673e-4
GO:0006105	succinate metabolic process	0.00522336159712886	0.00192406861198943	7.01323734929143e-4
GO:0042816	vitamin B6 metabolic process	0.00522336159712886	0.00198190649549362	8.039937903914673e-4
GO:0071543	diphosphoinositol polyphosphate metabolic process	0.00522336159712886	0.00198190649549362	8.039937903914673e-4
GO:0097176	epoxide metabolic process	0.00522336159712886	NA	NA
GO:0033499	galactose catabolic process via UDP-galactose	0.00522336159712886	0.00198190649549362	8.039937903914673e-4
GO:0046053	dAMP metabolic process	0.00522336159712886	0.00192406861198943	7.01323734929143e-4
GO:0006880	intracellular sequestering of iron ion	0.00522336159712886	0.00192406861198943	NA
GO:0044341	sodium-dependent phosphate transport	0.00522336159712886	0.00192406861198943	NA
GO:0006566	threonine metabolic process	0.00522336159712886	0.00198190649549362	8.039937903914673e-4
GO:0006584	catecholamine metabolic process	0.00522336159712886	0.00198190649549362	8.039937903914673e-4
GO:0006521	regulation of cellular amino acid metabolic process	0.00522336159712886	0.02037331686903338	0.00862635924635316
GO:0006524	alanine catabolic process	0.00522336159712886	0.00198190649549362	8.039937903914673e-4
GO:0006545	glycine biosynthetic process	0.00522336159712886	0.00198190649549362	8.039937903914673e-4
GO:0006689	ganglioside catabolic process	0.00522336159712886	0.02037331686903338	0.00862635924635316
GO:0006627	protein processing involved in protein targeting to mitochondrion	0.00522336159712886	0.00192406861198943	7.01323734929143e-4
GO:0046415	urate metabolic process	0.0067067125005236	0.00192013322752004	0.00354249355307238
GO:0030259	lipid glycosylation	0.0067067125005236	NA	NA
GO:0090084	negative regulation of inclusion body assembly	0.0067067125005236	NA	NA
GO:0060416	response to growth hormone	0.00674494159295949	NA	NA
GO:0045471	response to ethanol	0.00719541658527261	0.00192406861198943	0.00237527041868618
GO:0022904	respiratory electron transport chain	0.00783179585216163	0.00968601675534563	0.01527511042441869
GO:0035725	sodium ion transmembrane transport	0.00802877638682112	4.976721124814526e-4	NA
GO:0006413	translational initiation	0.00813453714856164	NA	NA
GO:0019430	removal of superoxide radicals	0.00818065672802012	0.04535953569222322	NA
GO:0006271	DNA strand elongation involved in DNA replication	0.00818065672802012	NA	NA
GO:0007584	response to nutrient	0.00835633980993779	0.00148788181518508	0.01835972575373106
GO:0019882	antigen processing and presentation	0.00870042895213518	NA	NA
GO:0016310	phosphorylation	0.0090742833096991	NA	NA
GO:0009056	catabolic process	0.00970056881125722	NA	0.0051337315119658
GO:0035694	mitochondrial protein catabolic process	0.01059629333855408	0.00297544184248859	NA
GO:0072488	ammonium transmembrane transport	0.01059629333855408	0.00297544184248859	NA
GO:0006591	ornithine metabolic process	0.01059629333855408	0.00297544184248859	8.272438772049743e-4
GO:0015837	amine transport	0.01066639462199451	0.00297544184248859	NA
GO:0006879	intracellular iron ion homeostasis	0.01095811405354283	0.01194361400949894	NA
GO:0019941	modification-dependent protein catabolic process	0.01113883531973462	NA	NA
GO:0009117	nucleotide metabolic process	0.01159802854441961	0.00312688449799308	0.00115448288435578
GO:0006298	mismatch repair	0.0116857710149657	NA	NA
GO:0010906	regulation of glucose metabolic process	0.01216382038946023	NA	NA
GO:0006518	peptide metabolic process	0.01288400620363993	NA	NA
GO:0042398	cellular modified amino acid biosynthetic process	0.01307057314916526	NA	NA
GO:0051610	serotonin uptake	0.01350384151232723	0.00323194719810688	NA
GO:0018205	peptidyl-lysine modification	0.01350384151232723	NA	NA
GO:0000413	protein peptidyl-prolyl isomerization	0.01350384151232723	0.00323194719810688	0.00609495005828455
GO:0061795	Golgi lumen acidification	0.01350384151232723	0.01956301970078839	0.03510389956782571
GO:0016446	somatic hypermutation of immunoglobulin genes	0.01350384151232723	0.01956301970078839	NA
GO:0006264	mitochondrial DNA replication	0.01350384151232723	0.00323194719810688	8.039937903914673e-4
GO:0000028	ribosomal small subunit assembly	0.01439892740585701	0.0027401779156213	0.0151632685104457
GO:0019395	fatty acid oxidation	0.01439892740585701	NA	NA
GO:0098869	cellular oxidant detoxification	0.01439892740585701	0.00306973004160569	7.554456174213372e-4
GO:0042759	long-chain fatty acid biosynthetic process	0.01439892740585701	0.04836213282876998	NA
GO:0003091	renal water homeostasis	0.01439892740585701	0.00308153072556267	NA
GO:0035338	long-chain fatty-acyl-CoA biosynthetic process	0.01439892740585701	0.0027401779156213	0.00319204238194913
GO:0051923	sulfation	0.01440410482975144	0.01572795283185206	0.02862412382034105
GO:0046322	negative regulation of fatty acid oxidation	0.01511830627602876	0.00515325733034505	0.01761777722839271
GO:0044208	'de novo' AMP biosynthetic process	0.01511830627602876	0.00515325733034505	0.00180841191127927
GO:0032049	cardiolipin biosynthetic process	0.01511830627602876	NA	NA
GO:0008299	isoprenoid biosynthetic process	0.01511830627602876	0.00515325733034505	NA
GO:0008216	spermidine metabolic process	0.01511830627602876	0.00515325733034505	0.00180841191127927
GO:0010042	response to manganese ion	0.01511830627602876	0.00515325733034505	NA
GO:0045003	double-strand break repair via synthesis-dependent strand annealing	0.01511830627602876	NA	NA
GO:0015755	fructose transmembrane transport	0.01511830627602876	0.00515325733034505	0.01761777722839271
GO:0045008	depyrimidination	0.01511830627602876	0.04011419598875319	NA
GO:0015732	prostaglandin transport	0.01511830627602876	0.00515325733034505	NA
GO:0015824	proline transport	0.01511830627602876	0.04011419598875319	NA
GO:0031179	peptide modification	0.01511830627602876	0.00515325733034505	0.01761777722839271
GO:0051122	hepoxilin biosynthetic process	0.01511830627602876	NA	NA
GO:0001561	fatty acid alpha-oxidation	0.01511830627602876	0.00515325733034505	0.00180841191127927
GO:0009312	oligosaccharide biosynthetic process	0.01521523586603091	NA	NA
GO:0006139	nucleobase-containing compound metabolic process	0.01521523586603091	0.04185299078998093	0.01761777722839271
GO:0046459	short-chain fatty acid metabolic process	0.02014633687402007	0.0081124324853674	0.00347380723780213
GO:0044206	UMP salvage	0.02014633687402007	0.0081124324853674	0.00347380723780213
GO:0046173	polyol biosynthetic process	0.02014633687402007	NA	NA
GO:0046130	purine ribonucleoside catabolic process	0.02014633687402007	0.0081124324853674	0.00347380723780213
GO:0044539	long-chain fatty acid import into cell	0.02014633687402007	NA	0.04024054216703554
GO:0032328	alanine transport	0.02014633687402007	0.0081124324853674	0.04024054216703554
GO:0070434	positive regulation of nucleotide-binding oligomerization domain containing 2 signaling pathway	0.02014633687402007	0.0081124324853674	0.00347380723780213
GO:1901616	organic hydroxy compound catabolic process	0.02014633687402007	0.0059397995298717	0.00180314259098111
GO:0072350	tricarboxylic acid metabolic process	0.02014633687402007	NA	0.04024054216703554
GO:0015760	glucose-6-phosphate transport	0.02014633687402007	0.0081124324853674	0.00347380723780213
GO:0015811	L-cystine transport	0.02014633687402007	0.0081124324853674	0.00347380723780213
GO:0015695	organic cation transport	0.02014633687402007	0.01072919176050092	0.01427689735078454
GO:0009449	gamma-aminobutyric acid biosynthetic process	0.02014633687402007	0.0081124324853674	0.00347380723780213
GO:0009172	purine deoxyribonucleoside monophosphate catabolic process	0.02014633687402007	0.0081124324853674	0.00347380723780213
GO:0031365	N-terminal protein amino acid modification	0.02014633687402007	NA	NA
GO:0006032	chitin catabolic process	0.02014633687402007	0.0081124324853674	0.00347380723780213
GO:0031119	tRNA pseudouridine synthesis	0.02014633687402007	NA	NA
GO:0036112	medium-chain fatty-acyl-CoA metabolic process	0.02014633687402007	0.0081124324853674	0.04024054216703554
GO:0036115	fatty-acyl-CoA catabolic process	0.02014633687402007	0.0081124324853674	0.04024054216703554
GO:0042262	DNA protection	0.02014633687402007	NA	0.04024054216703554
GO:0019532	oxalate transport	0.02014633687402007	0.0081124324853674	0.04024054216703554
GO:0019695	choline metabolic process	0.02014633687402007	0.0081124324853674	0.00347380723780213
GO:0006249	dCMP catabolic process	0.02014633687402007	0.0081124324853674	0.04024054216703554
GO:0046054	dGMP metabolic process	0.02014633687402007	0.0081124324853674	0.00347380723780213
GO:0046079	dUMP catabolic process	0.02014633687402007	0.0081124324853674	0.04024054216703554
GO:0034982	mitochondrial protein processing	0.02014633687402007	NA	NA
GO:0006670	sphingosine metabolic process	0.02014633687402007	NA	NA
GO:0051552	flavone metabolic process	0.02014633687402007	0.0081124324853674	NA
GO:1990961	xenobiotic detoxification by transmembrane export across the plasma membrane	0.02024665667424903	0.03629599387552967	NA
GO:0071028	nuclear mRNA surveillance	0.02024665667424903	0.03629599387552967	NA
GO:0042167	heme catabolic process	0.02024665667424903	NA	NA
GO:0006308	DNA catabolic process	0.02024665667424903	0.03629599387552967	0.01472083683630236
GO:0006110	regulation of glycolytic process	0.02024665667424903	NA	NA
GO:0006487	protein N-linked glycosylation	0.02036487493745427	NA	NA
GO:0051604	protein maturation	0.02052714823272032	NA	NA
GO:0170035	L-amino acid catabolic process	0.02070205061451374	8.165408505940761e-5	0.0048729867328602804
GO:0046364	monosaccharide biosynthetic process	0.02105001607647975	0.01036046522893923	0.00503712762374625
GO:0046365	monosaccharide catabolic process	0.0211292911047028	0.01036674143893423	0.00507737106587781
GO:0000097	sulfur amino acid biosynthetic process	0.0211292911047028	0.01046625058483167	0.00512366357933005
GO:0046129	purine ribonucleoside biosynthetic process	0.0211292911047028	0.01046625058483167	0.00512366357933005
GO:0051933	amino acid neurotransmitter reuptake	0.0211292911047028	0.01046625058483167	0.00512913539140013
GO:0061370	testosterone biosynthetic process	0.0211292911047028	0.01046625058483167	NA
GO:0030205	dermatan sulfate metabolic process	0.0211292911047028	NA	NA
GO:0072337	modified amino acid transport	0.0211292911047028	0.01046625058483167	NA
GO:0009080	pyruvate family amino acid catabolic process	0.0211292911047028	NA	0.00512366357933005
GO:0015804	neutral amino acid transport	0.0211292911047028	0.01046625058483167	0.00512366357933005
GO:0015919	peroxisomal membrane transport	0.0211292911047028	0.01046625058483167	0.00512913539140013
GO:0009156	ribonucleoside monophosphate biosynthetic process	0.0211292911047028	0.01046625058483167	0.0051129581935241
GO:0006104	succinyl-CoA metabolic process	0.0211292911047028	0.01046625058483167	0.00512366357933005
GO:1901072	glucosamine-containing compound catabolic process	0.0211292911047028	0.01046625058483167	0.00512366357933005
GO:0006865	amino acid transport	0.0211292911047028	0.01065449423255458	0.04864483722949259
GO:0006555	methionine metabolic process	0.0211292911047028	NA	NA
GO:1902176	negative regulation of oxidative stress-induced intrinsic apoptotic signaling pathway	0.02149152072036502	NA	NA
GO:0097401	synaptic vesicle lumen acidification	0.02149152072036502	0.00526205806398131	NA
GO:0006855	xenobiotic transmembrane transport	0.02149152072036502	NA	NA
GO:0006287	base-excision repair, gap-filling	0.02152977964196586	NA	NA
GO:0006120	mitochondrial electron transport, NADH to ubiquinone	0.02217755510271352	0.00684524935940373	0.0069448112724992
GO:0014070	response to organic cyclic compound	0.02246586993499486	0.00725582989728925	0.01115854710231984
GO:1901617	organic hydroxy compound biosynthetic process	0.0298834554412264	NA	NA
GO:0044273	sulfur compound catabolic process	0.03097049919654881	0.00506949052834529	0.03225734012520087
GO:0019752	carboxylic acid metabolic process	0.03097049919654881	0.00942960221150829	0.00306400837975099
GO:0016125	sterol metabolic process	0.03097049919654881	0.01072919176050092	NA
GO:0015701	bicarbonate transport	0.03149341327206761	NA	NA
GO:0006268	DNA unwinding involved in DNA replication	0.03149341327206761	NA	NA
GO:0000467	exonucleolytic trimming to generate mature 3'-end of 5.8S rRNA from tricistronic rRNA transcript (SSU-rRNA, 5.8S rRNA, LSU-rRNA)	0.0315991811917851	NA	NA
GO:0070292	N-acylphosphatidylethanolamine metabolic process	0.0315991811917851	0.01072919176050092	0.00403197075203014
GO:0002138	retinoic acid biosynthetic process	0.0315991811917851	0.01072919176050092	0.00403197075203014
GO:0019371	cyclooxygenase pathway	0.0315991811917851	0.01072919176050092	NA
GO:0034486	vacuolar transmembrane transport	0.0315991811917851	0.04011419598875319	0.03254587414401028
GO:0042355	L-fucose catabolic process	0.0315991811917851	0.01072919176050092	NA
GO:1900264	positive regulation of DNA-directed DNA polymerase activity	0.0315991811917851	0.01072919176050092	0.00403197075203014
GO:0019530	taurine metabolic process	0.0315991811917851	0.01072919176050092	0.00403197075203014
GO:0001731	formation of translation preinitiation complex	0.0315991811917851	0.01072919176050092	NA
GO:0006527	arginine catabolic process	0.0315991811917851	0.01072919176050092	0.00403197075203014
GO:0006544	glycine metabolic process	0.0315991811917851	0.01072919176050092	0.00403197075203014
GO:0089718	amino acid import across plasma membrane	0.0315991811917851	0.01072919176050092	0.03254587414401028
GO:0009060	aerobic respiration	0.03300605127697791	NA	NA
GO:0006636	unsaturated fatty acid biosynthetic process	0.03398929840534247	0.03492397344316288	NA
GO:0007035	vacuolar acidification	0.03652198461400555	0.01072919176050092	0.02282434998848635
GO:0042416	dopamine biosynthetic process	0.03652198461400555	0.01072919176050092	0.00354249355307238
GO:0071243	cellular response to arsenic-containing substance	0.03652198461400555	0.01072919176050092	NA
GO:0071872	cellular response to epinephrine stimulus	0.03652198461400555	NA	NA
GO:0015015	heparan sulfate proteoglycan biosynthetic process, enzymatic modification	0.03652198461400555	NA	NA
GO:0030174	regulation of DNA-templated DNA replication initiation	0.03656885717958255	NA	NA
GO:0032787	monocarboxylic acid metabolic process	0.04003636454467452	0.01252364107133797	0.03269824232076089
GO:0030488	tRNA methylation	0.04419085315434852	NA	NA
GO:0006790	sulfur compound metabolic process	0.04423590646693178	NA	NA
GO:0070542	response to fatty acid	0.04537690795180629	0.03502872385576837	NA
GO:0019432	triglyceride biosynthetic process	0.04592845281360901	NA	NA
GO:0034308	primary alcohol metabolic process	0.04861978219843028	0.00568793240969487	NA
GO:0046513	ceramide biosynthetic process	0.04954155179970467	NA	NA
GO:0015747	urate transport	0.04954155179970467	0.02037331686903338	NA
GO:0032259	methylation	0.04954155179970467	0.03417544584595127	NA
GO:0005980	glycogen catabolic process	0.04954155179970467	0.01072919176050092	NA
GO:0071035	nuclear polyadenylation-dependent rRNA catabolic process	0.04954155179970467	NA	NA
GO:0071038	TRAMP-dependent tRNA surveillance pathway	0.04954155179970467	NA	NA
GO:0009221	pyrimidine deoxyribonucleotide biosynthetic process	0.04954155179970467	0.02037331686903338	NA
GO:0009211	pyrimidine deoxyribonucleoside triphosphate metabolic process	0.04954155179970467	0.02037331686903338	NA
GO:0009247	glycolipid biosynthetic process	0.04954155179970467	NA	NA
GO:0006085	acetyl-CoA biosynthetic process	0.04954155179970467	0.02037331686903338	0.00862635924635316
GO:0098712	L-glutamate import across plasma membrane	0.04954155179970467	0.02037331686903338	0.00862635924635316
GO:0098700	neurotransmitter loading into synaptic vesicle	0.04954155179970467	0.02037331686903338	NA
GO:0036481	intrinsic apoptotic signaling pathway in response to hydrogen peroxide	0.04954155179970467	NA	NA
GO:0042447	hormone catabolic process	0.04954155179970467	NA	NA
GO:0052651	monoacylglycerol catabolic process	0.04954155179970467	0.02037331686903338	NA
GO:0006476	protein deacetylation	0.04954155179970467	NA	NA
GO:0051454	intracellular pH elevation	0.04954155179970467	NA	NA
GO:0097294	'de novo' XMP biosynthetic process	0.04954155179970467	0.02037331686903338	0.00862635924635316
GO:0006885	regulation of pH	0.04954155179970467	NA	NA
GO:0006801	superoxide metabolic process	0.04954155179970467	NA	NA
GO:0006554	lysine catabolic process	0.04954155179970467	0.02037331686903338	0.00862635924635316
GO:1901361	organic cyclic compound catabolic process	NA	2.09428482360897e-6	NA
GO:0046700	heterocycle catabolic process	NA	1.046237323626862e-4	NA
GO:0008272	sulfate transport	NA	2.0249702733585463e-4	NA
GO:1904224	negative regulation of glucuronosyltransferase activity	NA	4.154554546685064e-4	NA
GO:0006552	leucine catabolic process	NA	4.154554546685064e-4	NA
GO:0044270	cellular nitrogen compound catabolic process	NA	7.662856147030242e-4	NA
GO:1901607	alpha-amino acid biosynthetic process	NA	0.00192406861198943	0.03225734012520087
GO:0098708	glucose import across plasma membrane	NA	0.00198190649549362	NA
GO:0019640	glucuronate catabolic process to xylulose 5-phosphate	NA	0.00198190649549362	NA
GO:1901360	organic cyclic compound metabolic process	NA	0.00315147781408343	NA
GO:0046483	heterocycle metabolic process	NA	0.00441103298931958	NA
GO:0019369	arachidonic acid metabolic process	NA	0.005542090291175	NA
GO:1901576	organic substance biosynthetic process	NA	0.00706555592191954	NA
GO:0019637	organophosphate metabolic process	NA	0.00706555592191954	NA
GO:0006811	monoatomic ion transport	NA	0.01529242936123453	NA
GO:0015909	long-chain fatty acid transport	NA	0.01568517440504039	NA
GO:0008654	phospholipid biosynthetic process	NA	0.01777903902820925	NA
GO:0006641	triglyceride metabolic process	NA	0.01938907881159533	0.04714200539366928
GO:0015671	oxygen transport	NA	0.01956301970078839	0.00609495005828455
GO:0015937	coenzyme A biosynthetic process	NA	0.02137014600615984	0.00807084556740297
GO:0042420	dopamine catabolic process	NA	0.02137014600615984	NA
GO:0036109	alpha-linolenic acid metabolic process	NA	0.02137014600615984	NA
GO:0006144	purine nucleobase metabolic process	NA	0.02137014600615984	0.00807084556740297
GO:0006702	androgen biosynthetic process	NA	0.02137014600615984	0.00807084556740297
GO:0010881	regulation of cardiac muscle contraction by regulation of the release of sequestered calcium ion	NA	0.02682293230060374	NA
GO:0006091	generation of precursor metabolites and energy	NA	0.02696231568718963	0.03331063832105704
GO:0001889	liver development	NA	0.02750103286081681	NA
GO:0019439	aromatic compound catabolic process	NA	0.02860108319049495	NA
GO:0048388	endosomal lumen acidification	NA	0.03206838541968018	NA
GO:0046122	purine deoxyribonucleoside metabolic process	NA	0.03492397344316288	0.01761777722839271
GO:0046134	pyrimidine nucleoside biosynthetic process	NA	0.03492397344316288	0.01761777722839271
GO:0046102	inosine metabolic process	NA	0.03492397344316288	0.01761777722839271
GO:0046104	thymidine metabolic process	NA	0.03492397344316288	0.01761777722839271
GO:0070458	cellular detoxification of nitrogen compound	NA	0.03492397344316288	0.01761777722839271
GO:0046874	quinolinate metabolic process	NA	0.03492397344316288	0.01761777722839271
GO:1901662	quinone catabolic process	NA	0.03492397344316288	NA
GO:0015757	galactose transmembrane transport	NA	0.03492397344316288	0.01761777722839271
GO:0070291	N-acylethanolamine metabolic process	NA	0.03492397344316288	0.01761777722839271
GO:0015742	alpha-ketoglutarate transport	NA	0.03492397344316288	NA
GO:0015820	leucine transport	NA	0.03492397344316288	NA
GO:0032263	GMP salvage	NA	0.03492397344316288	0.01761777722839271
GO:0043174	nucleoside salvage	NA	0.03492397344316288	0.01761777722839271
GO:0070813	hydrogen sulfide metabolic process	NA	0.03492397344316288	0.01761777722839271
GO:0072237	metanephric proximal tubule development	NA	0.03492397344316288	NA
GO:0009153	purine deoxyribonucleotide biosynthetic process	NA	0.03492397344316288	0.01761777722839271
GO:0002803	positive regulation of antibacterial peptide production	NA	0.03492397344316288	NA
GO:0042350	GDP-L-fucose biosynthetic process	NA	0.03492397344316288	0.01761777722839271
GO:0071422	succinate transmembrane transport	NA	0.03492397344316288	0.01761777722839271
GO:0009812	flavonoid metabolic process	NA	0.03492397344316288	NA
GO:1904063	negative regulation of cation transmembrane transport	NA	0.03492397344316288	NA
GO:0006172	ADP biosynthetic process	NA	0.03492397344316288	0.01761777722839271
GO:0019674	NAD metabolic process	NA	0.03492397344316288	NA
GO:0006114	glycerol biosynthetic process	NA	0.03492397344316288	0.01761777722839271
GO:0006101	citrate metabolic process	NA	0.03492397344316288	0.01761777722839271
GO:0006204	IMP catabolic process	NA	0.03492397344316288	0.01761777722839271
GO:0006710	androgen catabolic process	NA	0.03492397344316288	NA
GO:0046050	UMP catabolic process	NA	0.03492397344316288	NA
GO:0051793	medium-chain fatty acid catabolic process	NA	0.03492397344316288	0.01761777722839271
GO:0051725	protein de-ADP-ribosylation	NA	0.03492397344316288	NA
GO:0006526	arginine biosynthetic process	NA	0.03492397344316288	NA
GO:0070475	rRNA base methylation	NA	0.03629599387552967	NA
GO:0071383	cellular response to steroid hormone stimulus	NA	0.03629599387552967	0.01472083683630236
GO:0006706	steroid catabolic process	NA	0.03629599387552967	0.01468132626727089
GO:0046085	adenosine metabolic process	NA	0.03629599387552967	0.01472083683630236
GO:0007031	peroxisome organization	NA	0.04011419598875319	0.01761777722839271
GO:0046500	S-adenosylmethionine metabolic process	NA	0.04011419598875319	0.01761777722839271
GO:0015705	iodide transport	NA	0.04011419598875319	NA
GO:0015936	coenzyme A metabolic process	NA	0.04011419598875319	NA
GO:0042758	long-chain fatty acid catabolic process	NA	0.04011419598875319	0.01761777722839271
GO:0071577	zinc ion transmembrane transport	NA	0.04011419598875319	0.01761777722839271
GO:0006548	histidine catabolic process	NA	0.04011419598875319	NA
GO:0030007	intracellular potassium ion homeostasis	NA	0.04538980266586414	NA
GO:0005978	glycogen biosynthetic process	NA	0.04538980266586414	NA
GO:0016053	organic acid biosynthetic process	NA	0.04558661314667647	0.02862412382034105
GO:0006793	phosphorus metabolic process	NA	0.04648756655927738	NA
GO:0008053	mitochondrial fusion	NA	0.04836213282876998	NA
GO:0043648	dicarboxylic acid metabolic process	NA	0.04925597200376758	0.03137748470685862
GO:0170034	L-amino acid biosynthetic process	NA	NA	0.01761777722839271
GO:0010951	negative regulation of endopeptidase activity	NA	NA	0.01991946690510604
GO:1904659	D-glucose transmembrane transport	NA	NA	0.02275503922749948
GO:0043604	amide biosynthetic process	NA	NA	0.03147118125584149
GO:0009185	ribonucleoside diphosphate metabolic process	NA	NA	0.03225734012520087
GO:0009142	nucleoside triphosphate biosynthetic process	NA	NA	0.03225734012520087
GO:0072526	pyridine-containing compound catabolic process	NA	NA	0.03240915890532416
GO:0032261	purine nucleotide salvage	NA	NA	0.03254587414401028
GO:0009067	aspartate family amino acid biosynthetic process	NA	NA	0.03254587414401028
GO:0072525	pyridine-containing compound biosynthetic process	NA	NA	0.03254587414401028
GO:0006488	dolichol-linked oligosaccharide biosynthetic process	NA	NA	0.03254587414401028
GO:1901334	lactone metabolic process	NA	NA	0.03254587414401028
GO:0051593	response to folic acid	NA	NA	0.03254587414401028
GO:0034310	primary alcohol catabolic process	NA	NA	0.03254587414401028
GO:0009265	2'-deoxyribonucleotide biosynthetic process	NA	NA	0.03254587414401028
GO:0009235	cobalamin metabolic process	NA	NA	0.03254587414401028
GO:0016093	polyprenol metabolic process	NA	NA	0.03254587414401028
GO:1901569	fatty acid derivative catabolic process	NA	NA	0.03254587414401028
GO:0046950	cellular ketone body metabolic process	NA	NA	0.03254587414401028
GO:0001523	retinoid metabolic process	NA	NA	0.03254587414401028
GO:0035435	phosphate ion transmembrane transport	NA	NA	0.03510389956782571
GO:0035461	vitamin transmembrane transport	NA	NA	0.04024054216703554
GO:0046033	AMP metabolic process	NA	NA	0.04024054216703554
GO:0055129	L-proline biosynthetic process	NA	NA	0.04024054216703554
GO:0008643	carbohydrate transport	NA	NA	0.04024054216703554
GO:0046485	ether lipid metabolic process	NA	NA	0.04024054216703554
GO:0046121	deoxyribonucleoside catabolic process	NA	NA	0.04024054216703554
GO:0006189	'de novo' IMP biosynthetic process	NA	NA	0.04024054216703554
GO:0042435	indole-containing compound biosynthetic process	NA	NA	0.04024054216703554
GO:1901162	primary amino compound biosynthetic process	NA	NA	0.04024054216703554
GO:0006564	L-serine biosynthetic process	NA	NA	0.04024054216703554
GO:0045964	positive regulation of dopamine metabolic process	NA	NA	0.04024054216703554
GO:0008291	acetylcholine metabolic process	NA	NA	0.04024054216703554
