# Supplementary material for: Human xenobiotic metabolism proteins have full-length and split homologs in the gut microbiome
Source: G3 (Bethesda). 2025 Jun 7;15(9):jkaf131. doi: 10.1093/g3journal/jkaf131 (PMC12547972; doi:10.1093/g3journal/jkaf131)
Supplement: jkaf131_Supplementary_Data [file jkaf131_supplementary_data.zip › Table_S6_G3-2024-405523.csv]

name	value	B50H60	B67H70	B75H80
GO:0046654	tetrahydrofolate biosynthetic process	NA	5.746215095408516e-4	1.40871846393823e-4
GO:0090080	positive regulation of MAPKKK cascade by fibroblast growth factor receptor signaling pathway	0.02638127353667695	0.02125731434377155	0.01736447586053238
GO:0046121	deoxyribonucleoside catabolic process	0.02638127353667695	0.02125731434377155	0.01736447586053238
GO:0046113	nucleobase catabolic process	0.02638127353667695	0.02125731434377155	0.01736447586053238
GO:0006189	'de novo' IMP biosynthetic process	0.02638127353667695	0.02125731434377155	0.01736447586053238
GO:0009139	pyrimidine nucleoside diphosphate biosynthetic process	0.02638127353667695	0.02125731434377155	0.01736447586053238
GO:0019240	citrulline biosynthetic process	0.02638127353667695	0.02125731434377155	1.208365945910084e-4
GO:0007595	lactation	0.02638127353667695	0.02125731434377155	0.01736447586053238
GO:0006207	'de novo' pyrimidine nucleobase biosynthetic process	0.02638127353667695	0.02125731434377155	1.208365945910084e-4
GO:0009256	10-formyltetrahydrofolate metabolic process	NA	0.02125731434377155	0.01736447586053238
GO:0046048	UDP metabolic process	0.02684018021735375	0.02287481170838347	0.02024446798598173
GO:0006777	Mo-molybdopterin cofactor biosynthetic process	0.02684018021735375	0.02287481170838347	NA
GO:0097294	'de novo' XMP biosynthetic process	0.02684018021735375	0.02287481170838347	0.02024446798598173
GO:0044208	'de novo' AMP biosynthetic process	0.03277932107908075	0.02829932317851702	0.02464813698849099
GO:0009113	purine nucleobase biosynthetic process	0.03714483769820231	0.02909891950314885	0.02464813698849099
GO:0006144	purine nucleobase metabolic process	0.03714483769820231	0.02909891950314885	0.02464813698849099
GO:0048702	embryonic neurocranium morphogenesis	NA	0.02909891950314885	0.02464813698849099
GO:0035999	tetrahydrofolate interconversion	NA	0.02909891950314885	0.02464813698849099
GO:0009188	ribonucleoside diphosphate biosynthetic process	0.03944976821600739	0.03027389228365496	0.02597434568121712
GO:0006222	UMP biosynthetic process	0.03944976821600739	0.03027389228365496	0.02597434568121712
GO:0048703	embryonic viscerocranium morphogenesis	NA	0.03027389228365496	0.02597434568121712
GO:0043650	dicarboxylic acid biosynthetic process	NA	0.04997359380047164	0.0408439670532015
GO:0050667	homocysteine metabolic process	NA	NA	0.0408439670532015
GO:0006177	GMP biosynthetic process	NA	NA	0.04554781456669078
