# Supplementary material for: Human xenobiotic metabolism proteins have full-length and split homologs in the gut microbiome
Source: G3 (Bethesda). 2025 Jun 7;15(9):jkaf131. doi: 10.1093/g3journal/jkaf131 (PMC12547972; doi:10.1093/g3journal/jkaf131)
Supplement: jkaf131_Supplementary_Data [file jkaf131_supplementary_data.zip › Table_S7_G3-2024-405523.csv]

bac_protein	Lineage	clusterID	sp	Entry	Entry Name	hum_protein	pident	length	mismatch	gapopen	bacstart	bacend	sstart	send	evalue	bitscore	length_bac	overlap_frac	count	indiv_length	length_hum	indiv_humcover	best_indiv_humcover	tot_humcover	tot_length	nGenomes	EN1	EN2	EN3	EN4	EN5	EN6	EN7	desc	length_hum_right
GUT_GENOME228173_01934	d__Bacteria;p__Firmicutes_A;c__Clostridia;o__Lachnospirales;f__Lachnospiraceae;g__Eisenbergiella;s__Eisenbergiella massiliensis	22817301934	sp	Q9BY49	PECR_HUMAN	sp|Q9BY49|PECR_HUMAN	29.762	252	166	6	22	265	16	264	2.03e-29	112	269	0.9033457249070632	5	248	303	0.8184818481848185	0.8184818481848185	0.8184818481848185	248	1	NA	NA	NA	NA	NA	NA	NA	KR domain	303
GUT_GENOME228173_01934	d__Bacteria;p__Firmicutes_A;c__Clostridia;o__Lachnospirales;f__Lachnospiraceae;g__Clostridium_M;s__Clostridium_M bolteae	22817301934	sp	Q9BY49	PECR_HUMAN	sp|Q9BY49|PECR_HUMAN	29.762	252	166	6	22	265	16	264	2.03e-29	112	269	0.9033457249070632	9	248	303	0.8184818481848185	0.8184818481848185	0.8184818481848185	248	55	NA	NA	NA	NA	NA	NA	NA	KR domain	303
GUT_GENOME228173_01934	d__Bacteria;p__Firmicutes_A;c__Clostridia;o__Lachnospirales;f__Lachnospiraceae;g__Robinsoniella;s__	22817301934	sp	Q9BY49	PECR_HUMAN	sp|Q9BY49|PECR_HUMAN	29.762	252	166	6	22	265	16	264	2.03e-29	112	269	0.9033457249070632	7	248	303	0.8184818481848185	0.8184818481848185	0.8184818481848185	248	1	NA	NA	NA	NA	NA	NA	NA	KR domain	303
GUT_GENOME228173_01934	d__Bacteria;p__Firmicutes_A;c__Clostridia;o__Lachnospirales;f__Lachnospiraceae;g__Blautia;s__Blautia sp001304935	22817301934	sp	Q9BY49	PECR_HUMAN	sp|Q9BY49|PECR_HUMAN	29.762	252	166	6	22	265	16	264	2.03e-29	112	269	0.9033457249070632	8	248	303	0.8184818481848185	0.8184818481848185	0.8184818481848185	248	1	NA	NA	NA	NA	NA	NA	NA	KR domain	303
GUT_GENOME228173_01934	d__Bacteria;p__Firmicutes_A;c__Clostridia;o__Lachnospirales;f__Lachnospiraceae;g__Clostridium_M;s__	22817301934	sp	Q9BY49	PECR_HUMAN	sp|Q9BY49|PECR_HUMAN	29.762	252	166	6	22	265	16	264	2.03e-29	112	269	0.9033457249070632	8	248	303	0.8184818481848185	0.8184818481848185	0.8184818481848185	248	1	NA	NA	NA	NA	NA	NA	NA	KR domain	303
GUT_GENOME228173_01934	d__Bacteria;p__Firmicutes_A;c__Clostridia;o__Lachnospirales;f__Lachnospiraceae;g__Clostridium_M;s__Clostridium_M clostridioforme	22817301934	sp	Q9BY49	PECR_HUMAN	sp|Q9BY49|PECR_HUMAN	29.762	252	166	6	22	265	16	264	2.03e-29	112	269	0.9033457249070632	13	248	303	0.8184818481848185	0.8184818481848185	0.8184818481848185	248	1	NA	NA	NA	NA	NA	NA	NA	KR domain	303
