# Supplementary material for: Human xenobiotic metabolism proteins have full-length and split homologs in the gut microbiome
Source: G3 (Bethesda). 2025 Jun 7;15(9):jkaf131. doi: 10.1093/g3journal/jkaf131 (PMC12547972; doi:10.1093/g3journal/jkaf131)
Supplement: jkaf131_Supplementary_Data [file jkaf131_supplementary_data.zip › Table_S8_G3-2024-405523.csv]

xeno_class	PD_B50H60	PD_B67H70	PD_B75H80	SR_B50H60	SR_B67H70	SR_B75H80
sdr	545.5465151923	544.3637568938	537.091847721	3736	3707	3619
aldo	354.8464134305	344.1927710236	339.0220721984	2086	1989	1974
aldh	322.2304659099	315.6552929857	305.6382744625	1732	1696	1644
gdxg	182.683759723	158.7524978995	72.1348847387	860	711	194
quin	155.2325099127	153.3855603769	145.9649967791	745	728	690
ester	119.1035879898	112.3997609024	108.8144374259	562	528	510
aryl	50.1198392638	49.4910262986	45.2786104491	196	190	169
flavin	34.7881001465	29.7280393739	25.77808406	130	99	78
udp	29.6266293143	17.5686673799	7.8623336367	92	51	9
gst	27.7604833963	27.0022043102	22.5182643526	204	183	139
cyto	25.6165446601	22.7941624091	15.6311062813	76	64	40
