# Supplementary material for: Human xenobiotic metabolism proteins have full-length and split homologs in the gut microbiome
Source: G3 (Bethesda). 2025 Jun 7;15(9):jkaf131. doi: 10.1093/g3journal/jkaf131 (PMC12547972; doi:10.1093/g3journal/jkaf131)
Supplement: jkaf131_Supplementary_Data [file jkaf131_supplementary_data.zip › Table_S9_G3-2024-405523.csv]

Controller	uniprot_ids	nPart	nFull	From
GUK1	Q16774	2	1990	acyclovir monophosphate;Ganciclovir Monophosphate;ribavirin monophosphate
HINT1	P49773	0	1915	GS-704277;GS-566500
GMPS	P49915	3	1866	thioxanthine monophosphate
IMPDH1	P20839	0	1855	thioinosine monophosphate
ITPA	Q9BY32	0	1795	ribavirin triphosphate;thioinosine monophosphate
HPRT1	P00492	0	1788	allopurinol;thioguanine;mercaptopurine
PPAT	Q06203	0	1756	fluorouracil
AKR1A1	P14550	4	1612	doxorubicin;aldoifosfamide
AKR1B10	O60218	5	1592	aldoifosfamide
ADH1A	P07327	1	1538	abacavir;fluvoxaminoalcohol;aciclovir;regorafenib metabolite m3;4-hydroxyifosfamide
ADH1B	P00325	1	1498	abacavir;fluvoxaminoalcohol;ethanol;4-hydroxyifosfamide
ADH1C	P00326	2	1497	abacavir;fluvoxaminoalcohol;4-hydroxyifosfamide
GSR	P00390	2	1435	disulfiram
CDA	P32320	0	1398	5'-deoxy-5-fluorocytidine;gemcitabine
DPYS	Q14117	0	1372	dihydrofluorouracil
HSD17B10	Q99714	0	1354	3-oh valproic acid-coenzyme A
AKR1C2	P52895	0	1349	hydroxynortriptyline;bupropion;oxcarbazepine
AKR1C1	Q04828	0	1334	hydroxynortriptyline;bupropion;oxcarbazepine;prednisolone;prednisone
ADH4	P08319	0	1314	ethanol;4-hydroxyifosfamide
ADH6	P28332	0	1204	4-hydroxyifosfamide
GDA	Q9Y2T3	1	1194	thioguanine
AKR1C3	P42330	0	1185	doxorubicin;bupropion;oxcarbazepine
PNP	P00491	3	1183	allopurinol riboside;ribavirin
ADH7	P40394	0	1157	4-hydroxyifosfamide
UCK2	Q9BZX2	1	1095	fluorouridine;GS-606965
DTYMK	P23919	0	1087	telbivudine
ALDH1A1	P00352	2	1080	acrolein;aldophosphamide;aldoifosfamide
TYMP	P19971	5	1079	5'-deoxy-5-fluorouridine;fluorouracil
ADH5	P11766	1	1068	4-hydroxyifosfamide
UCK1	Q9HA47	0	1066	fluorouridine
IVD	P26440	1	1030	valproic acid-coenzyme A
AKR1B1	P15121	1	1021	aldoifosfamide
RRM1	P23921	0	1018	fluorouridine diphosphate;thioguanosine diphosphate
ACADSB	P45954	0	1005	4-ene valproic acid;valproic acid-coenzyme A
NT5E	P21589	12	967	GS-443902;GS-441524 monophosphate
ALDH2	P05091	6	961	n-desisopropylpropranolol;acyclovir aldehyde;acetaldehyde;chloroacetaldehyde;chloro-acetaldehyde
NME2	P22392	0	934	ribavirin diphosphate;thioguanosine diphosphate
NME1	P15531	0	914	GS-441524 monophosphate;ribavirin diphosphate;thioguanosine diphosphate
DCTD	P32321	0	903	gemcitabine monophosphate
ADK	P55263	0	895	abacavir;GS-441524;ribavirin;methyl-thioinosine monophosphate
ALDH3A1	P30838	5	893	acrolein;aldophosphamide
AKR1C4	P17516	1	835	oxcarbazepine
RRM2	P31350	0	808	fluorouridine diphosphate;thioguanosine diphosphate
NME4	O00746	0	752	telbivudine
TK1	P04183	0	733	floxuridine
AKR7A3	O95154	0	648	bupropion
ADA	P00813	0	644	ribavirin;viramidine
AKR7A2	O43488	0	592	bupropion
AADAC	P22760	0	569	eslicarbazepine
ECH1	Q13011	0	553	2-ene valproic acid-coenzyme A
CES2	O00748	0	549	capecitabine;mycophenolate mofetil;prasugrel;cocaine;dabigatran etexilate;irinotecan;npc
HSD3B2	P26439	0	505	abiraterone
CMPK1	P30085	0	504	GS-606965;gemcitabine monophosphate
ALDH5A1	P51649	0	489	aldophosphamide
HSD3B1	P14060	0	482	abiraterone
UPB1	Q9UBR1	0	468	fluoro-beta-ureidopropionate
CES1	P23141	0	451	capecitabine;clopidogrel;mycophenolate mofetil;methylphenidate;lidocaine;meperidine;simvastatin;remdesivir;sofosbuvir;cocaine;dabigatran etexilate;edoxaban;irinotecan;npc
ACHE	P22303	1	393	acetylcholine
UPP2	O95045	0	286	5'-deoxy-5-fluorouridine;fluorouracil
BCHE	P06276	0	262	succinylcholine;succinylmonocholine;cocaine;irinotecan
NAT1	P18440	0	260	mesalazine;sulfamethoxazole
ALPL	P05186	0	250	fosphenytoin
BLVRB	P30043	0	238	methylene blue
NAT2	P11245	0	218	clonazepam;1,7-dimethylxanthine;4-aminoantipyrine;hydralazine;sulfapyridine;sulfamethoxazole
DCK	P27707	0	217	gemcitabine
POR	P16435	0	193	doxorubicin;zidovudine
UPP1	Q16831	0	168	5'-deoxy-5-fluorouridine;fluorouracil
CBR1	P16152	0	168	doxorubicin;haloperidol;bupropion;oxcarbazepine
TK2	O00142	0	160	telbivudine
HSD11B1	P28845	0	138	bupropion;prednisone
NQO1	P15559	0	129	phenytoin catechol;doxorubicin
GSTT1	P30711	0	120	N-acetyl-p-benzoquinone imine;quinone
CBR3	O75828	0	95	doxorubicin;oxcarbazepine
NT5C	Q8TCD5	0	88	gemcitabine monophosphate
NUDT15	Q9NV35	0	72	acyclovir triphosphate;ganciclovir triphosphate;thioguanosine triphosphate;deoxy-thioguanosine triphosphate
MAOA	P21397	0	56	desmethylsertraline;sertraline;n-desisopropylpropranolol;primaquine
COMT	P21964	0	50	phenytoin catechol
MAOB	P27338	0	50	desmethylsertraline;sertraline
FPGS	Q05932	0	35	methotrexate glutamate
EPHX1	P07099	0	31	phenytoin arene-oxide;carbamazepine 10,11-epoxide
FMO1	Q01740	0	29	tamoxifen;tetrahydrothiophene;voriconazole;olanzapine;vandetanib
TPMT	P51580	0	26	thioguanosine monophosphate;mercaptopurine;mercaptopurine riboside
FMO2	Q99518	0	24	tetrahydrothiophene
CYP3A5	P20815	0	21	hmg coa reductase inhibitors;atorvastatin lactone;atorvastatin;hydroxyphenytoin;4-OH tamoxifen;tamoxifen;vincristine;gefitinib;docetaxel;erlotinib;clopidogrel;fluoxetine;imatinib;alprazolam;midazolam;triazolam;arteether;artemether;3-hydroxycarbamazepine;carbamazepine;nevirapine;mycophenolic acid;cyclosporine;tacrolimus;paroxetine;efavirenz;ivacaftor;clozapine;haloperidol;dasatinib;sirolimus;olanz…
FMO3	P31513	0	20	tamoxifen;imatinib;tetrahydrothiophene;voriconazole;amitriptyline;clozapine;dasatinib;olanzapine;vandetanib;nicotine
FMO5	P49326	0	18	tetrahydrothiophene;voriconazole
GGH	Q92820	0	18	methotrexate polyglutamate
CYP3A4	P08684	0	17	hmg coa reductase inhibitors;atorvastatin lactone;atorvastatin;fluvastatin;warfarin;hydroxyphenytoin;4-OH tamoxifen;tamoxifen;tamoxifen-N-oxide;codeine;morphine;vincristine;gefitinib;esomeprazole;omeprazole sulfone;5-hydroxyomeprazole;r-omeprazole;repaglinide;nateglinide;2-oxo-clopidogrel;glutathione;clopidogrel;docetaxel;paclitaxel;erlotinib;fluoxetine;imipramine;imatinib;losartan;citalopram;alp…
CYP3A7	P24462	0	16	hydroxyphenytoin;3-hydroxycarbamazepine;pimozide;buprenorphine;metronidazole
UGT2B15	P54855	0	14	hydroxyphenytoin;morphine;lorazepam;oxazepam;acetaminophen;dasatinib;dabigatran;3-hydroxycotinine
PCYT2	Q99447	0	13	lamivudine
UGT2B17	O75795	0	11	morphine;ibuprofen;prednisolone
CYP4F3	Q08477	0	11	imatinib
CYP4F2	P78329	0	11	imatinib
CHAT	P28329	0	11	acetyl-Co-A;choline
UGT2B10	P36537	0	10	hydroxyamitriptyline;clozapine;olanzapine;cotinine;nicotine
UGT1A10	Q9HAW8	0	9	endoxifen;morphine;mycophenolic acid;propranolol;SN-38
UGT2B4	P06133	0	9	morphine;codeine;clopidogrel carboxylic acid;ibuprofen;erythrohydrobupropion;oxycodone;carvedilol;sertraline;propranolol;apatinib metabolite m1-2;3-hydroxycotinine
FMO4	P31512	0	9	tetrahydrothiophene
GSTA1	P08263	0	8	busulfan;azathioprine
GSTP1	P09211	0	8	busulfan;N-acetyl-p-benzoquinone imine;quinone
GSTM1	P09488	0	7	busulfan;N-acetyl-p-benzoquinone imine;azathioprine
UGT1A7	Q9HAW7	0	7	mycophenolic acid;cannabidiol;SN-38
TBXAS1	P24557	0	6	phenytoin quinone
UGT1A9	O60656	0	6	hydroxyphenytoin;morphine;oxazepam;mycophenolic acid;acetaminophen;ibuprofen;naproxen;desmethylnaproxen;haloperidol;dasatinib;threohydrobupropion;erythrohydrobupropion;propranolol;cannabidiol;flurbiprofen;10-monohydroxy oxcarbazepine;4-hydroxypropofol;propofol;ticagrelor;dolutegravir;regorafenib N-oxide;regorafenib;dabigatran;apatinib metabolite m1-2;SN-38;cotinine;3-hydroxycotinine
GSTA2	P09210	0	6	azathioprine
UGT1A1	P22309	0	5	hmg coa reductase inhibitors;atorvastatin;rosuvastatin;hydroxyphenytoin;morphine;losartan;acetaminophen;clozapine;desmethylnaproxen;dasatinib;carvedilol;simvastatin acid;pitavastatin;dolutegravir;buprenorphine;norbuprenorphine;apatinib metabolite m1-2;apatinib metabolite m1-1;belinostat;metronidazole;labetalol 3-hydroxylated metabolite VI;ramiprilat;ramipril;SN-38;cotinine;etoposide
CYP3A43	Q9HB55	0	5	clozapine;olanzapine
UGT2B7	P16662	0	4	hmg coa reductase inhibitors;atorvastatin;endoxifen;morphine;codeine;clopidogrel carboxylic acid;losartan;oxazepam;carbamazepine 10,11-epoxide;carbamazepine;zidovudine;mycophenolic acid;ibuprofen;efavirenz;diclofenac;naproxen;desmethylnaproxen;haloperidol;threohydrobupropion;erythrohydrobupropion;oxymorphone;oxycodone;carvedilol;sertraline;propranolol;lamotrigine;cannabidiol;flurbiprofen;10-monoh…
UGT1A8	Q9HAW9	0	4	endoxifen;morphine;mycophenolic acid;apatinib metabolite m1-2;SN-38
SULT1A4	P0DMN0	0	3	acetaminophen
CYP2A6	P11509	0	2	phenytoin arene-oxide;tegafur;artemisinin;artesunate;carbamazepine 2,3-epoxide;zidovudine;1,7-dimethylxanthine;valproic acid;acetaminophen;efavirenz;2,6-dimethylxylidine;lamotrigine;halothane;vortioxetine;belinostat;metronidazole;letrozole;cotinine;nicotine;cyclophosphamide;ifosfamide
SULT1A3	P0DMM9	0	2	acetaminophen;4-hydroxypropranolol
SULT1E1	P49888	0	2	acetaminophen
PON1	P27169	0	1	atorvastatin lactone;2-oxo-clopidogrel;simvastatin
PON3	Q15166	0	1	atorvastatin lactone
UGT1A4	P22310	0	1	hydroxyphenytoin;tamoxifen;midazolam;dihydroxyvoriconazole;hydroxyvoriconazole;4-hydroxyvoriconazole;hydroxyamitriptyline;n-desmethylclozapine;clozapine;haloperidol;olanzapine;threohydrobupropion;erythrohydrobupropion;lamotrigine;abiraterone;apatinib metabolite m1-2;apatinib metabolite m1-1;cotinine;3-hydroxycotinine;nicotine;SN-38
UGT1A6	P19224	0	1	hydroxyphenytoin;acetaminophen;naproxen;desmethylnaproxen;sertraline;SN-38
SULT1A1	P50225	0	1	endoxifen;acetaminophen;4-hydroxypropofol;o-demethyl apixaban
NT5C2	P49902	0	1	ribavirin;ribavirin monophosphate;thioguanosine monophosphate;thioinosine monophosphate
PTGS1	P23219	0	1	etoposide
PTGS2	P35354	0	1	etoposide
